# Supplementary material for: Prior exposure to B. pertussis shapes the mucosal antibody response to acellular pertussis booster vaccination
Source: Nat Commun. 2022 Dec 2;13:7429. doi: 10.1038/s41467-022-35165-w (PMC9716536; doi:10.1038/s41467-022-35165-w)
Supplement: Supplementary file 4 — Source Data [file 41467_2022_35165_MOESM4_ESM.xlsx]

## Sheet: Overview
Figure	Data	Source/comments	Access date
Figure 2	log2 transformed MFI values of IgM, IgG and IgA binding on the mutant B. pertussis strain at baseline (01) for participants in cohort A and cohort B (aP primed)	NA	NA
Figure 3a	Cumulative regional pertussis incidence per 100.000 inhabitants in cohort A and cohort B per year, from birth until study inclusion	RIVM for pertussis notifications, CBS for population number
Figure 3b	Log2 transformed MFI values of IgA and IgG binding on the mutant B. pertussis strain at baseline (93) and 28 days after a challenge with B. pertussis (28)	CHIM study	NA
Figure 4 a and b	log2 transformed MFI values of IgG and IgA binding on the wildtype B. pertussis strain at baseline (D1), 28 days after booster (D28) and 1 year after booster (Y1) for participants in cohort A and cohort B (aP primed)
Figure 5 a and b	log2 transformed concentrations of anti-FHA, PRN and PT IgG and IgA antibodies at baseline (01), 28 days after booster (D28) and 1 year after booster (Y1) for participants in cohort A and cohort B (aP primed)
Figure 6	Log2 fold changes from day 28 over baseline (D28/D0), 1 year over day 28 (Y1/D28), and 1 year over baseline (Y1/D0) for IgA and IgG binding to the wildtype B.pertussis strain, in cohort A and B
Figure 7 and b	Levels of Log2 transformed baseline (D0) mucosal IgA anf IgG binding against the mutant B.pertussis strain, and levels of log2 transformed D28 and 1Y mucosal IgG binding to the wildtype B. pertussis strain, in cohort A and B
Figure S3	log2 transformed MFI values of IgM, IgG and IgA binding on the mutant B. pertussis strain at baseline (01) for participants in cohort A and cohort B (aP primed), split by aP3 and aP5 vaccination background
Figure S4	log2 transformed MFI values of IgM, IgG and IgA binding on the WT B. pertussis strain at baseline (01) for participants in cohort A and cohort B (aP primed), by age of participant	Sample ID and aP3/aP5 distinction not included to protect privacy of participants
Figure S5	Regional Pertussis notifications/100.000 inhabitants per year for cohort A and B	RIVM for pertussis notifications, CBS for population number
Figure S6	log2 transformed MFI values of IgM, IgG and IgA binding on the mutant B. pertussis strain at baseline (01), 28 days after booster (D28) and 1 year after booster (Y1) for participants in cohort A and cohort B (aP primed)
Figure S7 a and b	log2 transformed MFI values of IgM binding on the wildtype B. pertussis strain at baseline (01), 28 days after booster (D28) and 1 year after booster (Y1) for participants in cohort A and cohort B (aP primed)
Figure S8	log2 transformed concentrations of anti-FIM IgG and IgA antibodies at baseline (01), 28 days after booster (D28) and 1 year after booster (Y1) for participants in cohort A and cohort B (aP primed)
Figure S9	Log2 transformed IgG binding to the mutant B. pertussis strain and to the wildtype B. pertussis strain at baseline

## Sheet: Fig2
ID	variant	time	cohort	background	dep_antibody	MFI_log2
BA001	MT	01	A_aP	aP	IgA	2.43296
BA003	MT	01	A_aP	aP	IgA	8.73403
BA004	MT	01	A_aP	aP	IgA	5.93946
BA005	MT	01	A_aP	aP	IgA	7.28411
BA007	MT	01	A_aP	aP	IgA	8.96261
BA010	MT	01	A_aP	aP	IgA	4.76553
BA011	MT	01	A_aP	aP	IgA	6.69627
BA012	MT	01	A_aP	aP	IgA	4.24489
BA013	MT	01	A_aP	aP	IgA	10.312
BA014	MT	01	A_aP	aP	IgA	4.31252
BA017	MT	01	A_aP	aP	IgA	5.1815
BA018	MT	01	A_aP	aP	IgA	6.95303
BA123	MT	01	A_aP	aP	IgA	7.46082
BA124	MT	01	A_aP	aP	IgA	5.76818
BA126	MT	01	A_aP	aP	IgA	8.18913
BA127	MT	01	A_aP	aP	IgA	5.66021
BA129	MT	01	A_aP	aP	IgA	4.96809
BB019	MT	01	A_aP	aP	IgA	9.70366
BB020	MT	01	A_aP	aP	IgA	8.26162
BB021	MT	01	A_aP	aP	IgA	3.34625
BB024	MT	01	A_aP	aP	IgA	5.40599
BB025	MT	01	A_aP	aP	IgA	4.17473
BB026	MT	01	A_aP	aP	IgA	5.79338
BB027	MT	01	A_aP	aP	IgA	2.01078
BB028	MT	01	A_aP	aP	IgA	7.00641
BB029	MT	01	A_aP	aP	IgA	4.91121
BB030	MT	01	A_aP	aP	IgA	5.49185
BB032	MT	01	A_aP	aP	IgA	9.17168
BB035	MT	01	A_aP	aP	IgA	5.50462
BB036	MT	01	A_aP	aP	IgA	6.03056
BB133	MT	01	A_aP	aP	IgA	7.08534
BB134	MT	01	A_aP	aP	IgA	6.3194
BK038	MT	01	B	aP	IgA	7.46858
BK041	MT	01	B	aP	IgA	6.30232
BK045	MT	01	B	aP	IgA	8.81417
BK047	MT	01	B	aP	IgA	7.5008
BK048	MT	01	B	aP	IgA	7.28651
BK142	MT	01	B	aP	IgA	8.3336
BK143	MT	01	B	aP	IgA	8.14262
BL051	MT	01	B	aP	IgA	8.93044
BL052	MT	01	B	aP	IgA	6.2891
BL053	MT	01	B	aP	IgA	10.4637
BL056	MT	01	B	aP	IgA	7.07863
BL149	MT	01	B	aP	IgA	4.93546
BL150	MT	01	B	aP	IgA	7.8802
BL151	MT	01	B	aP	IgA	6.08534
BL152	MT	01	B	aP	IgA	7.99774
BM063	MT	01	B	aP	IgA	5.19653
BM070	MT	01	B	aP	IgA	8.98618
BM156	MT	01	B	aP	IgA	7.60437
BM157	MT	01	B	aP	IgA	6.52356
BM158	MT	01	B	aP	IgA	3.56071
BM183	MT	01	B	aP	IgA	8.62425
BM184	MT	01	B	aP	IgA	6.41785
BA001	MT	01	A_aP	aP	IgM	4.6837
BA003	MT	01	A_aP	aP	IgM	7.74551
BA004	MT	01	A_aP	aP	IgM	4.63807
BA005	MT	01	A_aP	aP	IgM	5.30743
BA007	MT	01	A_aP	aP	IgM	6.85674
BA010	MT	01	A_aP	aP	IgM	4.66107
BA011	MT	01	A_aP	aP	IgM	4.85798
BA012	MT	01	A_aP	aP	IgM	6.79961
BA013	MT	01	A_aP	aP	IgM	8.45943
BA014	MT	01	A_aP	aP	IgM	4.01792
BA017	MT	01	A_aP	aP	IgM	3.67807
BA018	MT	01	A_aP	aP	IgM	4.57289
BA123	MT	01	A_aP	aP	IgM	6.17792
BA124	MT	01	A_aP	aP	IgM	5.91886
BA126	MT	01	A_aP	aP	IgM	6.86295
BA127	MT	01	A_aP	aP	IgM	3.8679
BA129	MT	01	A_aP	aP	IgM	5.17792
BB019	MT	01	A_aP	aP	IgM	7.5345
BB020	MT	01	A_aP	aP	IgM	3.01792
BB021	MT	01	A_aP	aP	IgM	2.07039
BB024	MT	01	A_aP	aP	IgM	7.44294
BB025	MT	01	A_aP	aP	IgM	4.05311
BB026	MT	01	A_aP	aP	IgM	6.99322
BB027	MT	01	A_aP	aP	IgM	8.23362
BB028	MT	01	A_aP	aP	IgM	7.87283
BB029	MT	01	A_aP	aP	IgM	6.56986
BB030	MT	01	A_aP	aP	IgM	5.23649
BB032	MT	01	A_aP	aP	IgM	7.91886
BB035	MT	01	A_aP	aP	IgM	7.08321
BB036	MT	01	A_aP	aP	IgM	6.24793
BB133	MT	01	A_aP	aP	IgM	7.23458
BB134	MT	01	A_aP	aP	IgM	6
BK038	MT	01	B	aP	IgM	5.86295
BK041	MT	01	B	aP	IgM	6.24982
BK045	MT	01	B	aP	IgM	6.01792
BK047	MT	01	B	aP	IgM	7.42459
BK048	MT	01	B	aP	IgM	5.3147
BK142	MT	01	B	aP	IgM	8.78627
BK143	MT	01	B	aP	IgM	7.224
BL051	MT	01	B	aP	IgM	8.56186
BL052	MT	01	B	aP	IgM	0.137504
BL053	MT	01	B	aP	IgM	9.66
BL056	MT	01	B	aP	IgM	5.82782
BL149	MT	01	B	aP	IgM	6.59246
BL150	MT	01	B	aP	IgM	8.70908
BL151	MT	01	B	aP	IgM	4.98641
BL152	MT	01	B	aP	IgM	7.26209
BM063	MT	01	B	aP	IgM	4.58496
BM070	MT	01	B	aP	IgM	7.99322
BM156	MT	01	B	aP	IgM	7.71081
BM157	MT	01	B	aP	IgM	7.23745
BM158	MT	01	B	aP	IgM	5.57289
BM183	MT	01	B	aP	IgM	9.67331
BM184	MT	01	B	aP	IgM	5.10014
BA001	MT	01	A_aP	aP	IgG	3.0268
BA003	MT	01	A_aP	aP	IgG	9.43756
BA004	MT	01	A_aP	aP	IgG	3.94673
BA005	MT	01	A_aP	aP	IgG	5.97246
BA007	MT	01	A_aP	aP	IgG	7.48067
BA010	MT	01	A_aP	aP	IgG	4.97774
BA011	MT	01	A_aP	aP	IgG	3.73335
BA012	MT	01	A_aP	aP	IgG	2.02503
BA013	MT	01	A_aP	aP	IgG	7.59567
BA014	MT	01	A_aP	aP	IgG	2.1375
BA017	MT	01	A_aP	aP	IgG	3.57652
BA018	MT	01	A_aP	aP	IgG	0.9855
BA123	MT	01	A_aP	aP	IgG	3.43563
BA124	MT	01	A_aP	aP	IgG	6.42811
BA126	MT	01	A_aP	aP	IgG	4.68874
BA127	MT	01	A_aP	aP	IgG	2.10769
BA129	MT	01	A_aP	aP	IgG	4.45286
BB019	MT	01	A_aP	aP	IgG	5.16148
BB020	MT	01	A_aP	aP	IgG	3.33771
BB021	MT	01	A_aP	aP	IgG	2.48543
BB024	MT	01	A_aP	aP	IgG	4.57894
BB025	MT	01	A_aP	aP	IgG	1.20789
BB026	MT	01	A_aP	aP	IgG	4.97682
BB027	MT	01	A_aP	aP	IgG	5.35509
BB028	MT	01	A_aP	aP	IgG	4.18507
BB029	MT	01	A_aP	aP	IgG	4.30961
BB030	MT	01	A_aP	aP	IgG	4.24031
BB032	MT	01	A_aP	aP	IgG	6.29646
BB035	MT	01	A_aP	aP	IgG	4.93593
BB036	MT	01	A_aP	aP	IgG	4.42559
BB133	MT	01	A_aP	aP	IgG	6.95896
BB134	MT	01	A_aP	aP	IgG	3.08236
BK038	MT	01	B	aP	IgG	4.73227
BK041	MT	01	B	aP	IgG	4.63691
BK045	MT	01	B	aP	IgG	6.14527
BK047	MT	01	B	aP	IgG	5.00809
BK048	MT	01	B	aP	IgG	5.17712
BK142	MT	01	B	aP	IgG	5.10014
BK143	MT	01	B	aP	IgG	6.29094
BL051	MT	01	B	aP	IgG	8.66395
BL052	MT	01	B	aP	IgG	6.16007
BL053	MT	01	B	aP	IgG	7.1642
BL056	MT	01	B	aP	IgG	5.02768
BL149	MT	01	B	aP	IgG	2.74631
BL150	MT	01	B	aP	IgG	8.49305
BL151	MT	01	B	aP	IgG	5.45943
BL152	MT	01	B	aP	IgG	4.54844
BM063	MT	01	B	aP	IgG	-0.321928
BM070	MT	01	B	aP	IgG	6.52482
BM156	MT	01	B	aP	IgG	6.23266
BM157	MT	01	B	aP	IgG	6.42122
BM158	MT	01	B	aP	IgG	2.91456
BM183	MT	01	B	aP	IgG	7.24127
BM184	MT	01	B	aP	IgG	5.74685

## Sheet: Fig3a
Cumulative incidence per/100.000 per age year
Cohort	1y	2y	3y	4y	5y	6y	7y	8y	9y	10y	11y	12y	13y	14y	15y
Cohort B (2003-2006)	11.4299	96.6399	127.523	112.081	127.343	146.773	190.741	214.754	278.718	402.214	446.375	606.012	701.475	750.775	827.264
Cohort A (2007-2010)	0	21.297	63.8842	57.9222	68.013	88.7728	93.7158	98.6705	119.437	139.954	196.433

## Sheet: Fig3b
ID	time	variant	antibody	MFI_log2
AA26	28	MT	IgA	8.47381
AA27	93	MT	IgA	6.49708
AA27	28	MT	IgA	8.66365
AA31	93	MT	IgA	8.19242
AA31	28	MT	IgA	9.65915
AA33	93	MT	IgA	7.18514
AA33	28	MT	IgA	8.36425
AA34	93	MT	IgA	7.87361
AA37	28	MT	IgA	10.6816
AA39	93	MT	IgA	7.89764
AA39	28	MT	IgA	7.33509
AA46	28	MT	IgA	12.7003
AA48	93	MT	IgA	8.06322
AA48	28	MT	IgA	8.72951
AA50	28	MT	IgA	10.0828
AA45	93	MT	IgA	7.63803
AA45	28	MT	IgA	9.75187
AA49	93	MT	IgA	4.90175
AA49	28	MT	IgA	9.63698
AA53	93	MT	IgA	7.64525
AA53	28	MT	IgA	6.29266
AA55	93	MT	IgA	8.8176
AA55	28	MT	IgA	10.8155
AA56	93	MT	IgA	8.91047
AA56	28	MT	IgA	9.66034
AA26	28	MT	IgG	8.93383
AA27	93	MT	IgG	6.38451
AA27	28	MT	IgG	7.18037
AA31	93	MT	IgG	7.62239
AA31	28	MT	IgG	6.91942
AA33	93	MT	IgG	6.02118
AA33	28	MT	IgG	6.82078
AA34	93	MT	IgG	6.88321
AA37	28	MT	IgG	9.03747
AA39	93	MT	IgG	7.64005
AA39	28	MT	IgG	6.42414
AA46	28	MT	IgG	6.50101
AA48	93	MT	IgG	3.95171
AA48	28	MT	IgG	4.94361
AA50	28	MT	IgG	9.06197
AA45	93	MT	IgG	6.35338
AA45	28	MT	IgG	6.80688
AA49	93	MT	IgG	4.17499
AA49	28	MT	IgG	7.96557
AA53	93	MT	IgG	6.31946
AA53	28	MT	IgG	4.72592
AA55	93	MT	IgG	8.53124
AA55	28	MT	IgG	7.63636
AA56	93	MT	IgG	5.51927
AA56	28	MT	IgG	5.66002

## Sheet: Fig4ab
ID	variant	cohort	background	dep_antibody	MFI_log2	time
BA001	WT	A	aP	IgA	5.95884	D28
BA001	WT	A	aP	IgA	5.14975	Y1
BA001	WT	A	aP	IgA	0.137504	D0
BA003	WT	A	aP	IgA	8.48961	D28
BA003	WT	A	aP	IgA	8.65621	D0
BA003	WT	A	aP	IgA	7.66846	Y1
BA004	WT	A	aP	IgA	8.99441	D28
BA004	WT	A	aP	IgA	6.31325	D0
BA004	WT	A	aP	IgA	7.3311	Y1
BA005	WT	A	aP	IgA	6.29939	D0
BA005	WT	A	aP	IgA	6.1014	D28
BA005	WT	A	aP	IgA	6.0781	Y1
BA007	WT	A	aP	IgA	8.33181	Y1
BA007	WT	A	aP	IgA	9.4475	D0
BA007	WT	A	aP	IgA	8.73539	D28
BA010	WT	A	aP	IgA	2.16993	Y1
BA010	WT	A	aP	IgA	4.56071	D0
BA010	WT	A	aP	IgA	6.58796	D28
BA011	WT	A	aP	IgA	7.65678	D0
BA011	WT	A	aP	IgA	6.41278	D28
BA011	WT	A	aP	IgA	5.59991	Y1
BA012	WT	A	aP	IgA	5.33842	D0
BA012	WT	A	aP	IgA	6.09085	D28
BA012	WT	A	aP	IgA	5.44162	Y1
BA013	WT	A	aP	IgA	11.8472	D28
BA013	WT	A	aP	IgA	10.3134	Y1
BA013	WT	A	aP	IgA	11.958	D0
BA014	WT	A	aP	IgA	4.98732	D0
BA014	WT	A	aP	IgA	6.08789	D28
BA014	WT	A	aP	IgA	5.27501	Y1
BA017	WT	A	aP	IgA	4.69209	D28
BA017	WT	A	aP	IgA	6.98242	Y1
BA017	WT	A	aP	IgA	6.49586	D0
BA018	WT	A	aP	IgA	6.12516	D28
BA018	WT	A	aP	IgA	2.10434	Y1
BA018	WT	A	aP	IgA	6.71699	D0
BA123	WT	A	aP	IgA	8.07157	Y1
BA123	WT	A	aP	IgA	7.90701	D0
BA123	WT	A	aP	IgA	7.50001	D28
BA124	WT	A	aP	IgA	5.87283	D28
BA124	WT	A	aP	IgA	5.926	D0
BA124	WT	A	aP	IgA	5.58195	Y1
BA126	WT	A	aP	IgA	7.16551	D0
BA126	WT	A	aP	IgA	6.59036	D28
BA126	WT	A	aP	IgA	5.82934	Y1
BA127	WT	A	aP	IgA	8.0662	D28
BA127	WT	A	aP	IgA	6.17433	Y1
BA127	WT	A	aP	IgA	6.6585	D0
BA129	WT	A	aP	IgA	5.14568	D0
BA129	WT	A	aP	IgA	6.30195	D28
BA129	WT	A	aP	IgA	6.19574	Y1
BB019	WT	A	aP	IgA	9.13586	D28
BB019	WT	A	aP	IgA	9.92861	D0
BB019	WT	A	aP	IgA	8.08513	Y1
BB020	WT	A	aP	IgA	9.18289	D28
BB020	WT	A	aP	IgA	8.16088	D0
BB020	WT	A	aP	IgA	8.44791	Y1
BB021	WT	A	aP	IgA	6.93216	D28
BB021	WT	A	aP	IgA	7.17113	Y1
BB021	WT	A	aP	IgA	6.75649	D0
BB024	WT	A	aP	IgA	7.32912	D28
BB024	WT	A	aP	IgA	6.73877	Y1
BB024	WT	A	aP	IgA	5.96116	D0
BB025	WT	A	aP	IgA	4.47638	D28
BB025	WT	A	aP	IgA	4.76341	D0
BB025	WT	A	aP	IgA	6.15704	Y1
BB026	WT	A	aP	IgA	5.97407	Y1
BB026	WT	A	aP	IgA	5.75649	D0
BB026	WT	A	aP	IgA	5.81916	D28
BB027	WT	A	aP	IgA	2.30743	D28
BB027	WT	A	aP	IgA	1.14405	D0
BB027	WT	A	aP	IgA	1.50589	Y1
BB028	WT	A	aP	IgA	6.78293	D28
BB028	WT	A	aP	IgA	7.5245	D0
BB028	WT	A	aP	IgA	6.82171	Y1
BB029	WT	A	aP	IgA	6.83857	D0
BB029	WT	A	aP	IgA	6.69279	D28
BB029	WT	A	aP	IgA	7.79084	Y1
BB030	WT	A	aP	IgA	7.72656	D28
BB030	WT	A	aP	IgA	6.62644	D0
BB030	WT	A	aP	IgA	6.41278	Y1
BB032	WT	A	aP	IgA	9.22352	Y1
BB032	WT	A	aP	IgA	9.44667	D0
BB032	WT	A	aP	IgA	9.37895	D28
BB035	WT	A	aP	IgA	6.05181	Y1
BB035	WT	A	aP	IgA	6.48446	D0
BB035	WT	A	aP	IgA	6.60644	D28
BB036	WT	A	aP	IgA	6.41481	D0
BB036	WT	A	aP	IgA	5.21801	D28
BB036	WT	A	aP	IgA	5.90256	Y1
BB133	WT	A	aP	IgA	6.32625	D28
BB133	WT	A	aP	IgA	7.39609	Y1
BB133	WT	A	aP	IgA	6.39472	D0
BB134	WT	A	aP	IgA	5.94626	Y1
BB134	WT	A	aP	IgA	7.47216	D0
BB134	WT	A	aP	IgA	6.33914	D28
BK038	WT	B	aP	IgA	7.51846	Y1
BK038	WT	B	aP	IgA	7.99633	D0
BK038	WT	B	aP	IgA	7.4292	D28
BK041	WT	B	aP	IgA	6.09908	D28
BK041	WT	B	aP	IgA	7.66071	Y1
BK041	WT	B	aP	IgA	6.63445	D0
BK045	WT	B	aP	IgA	9.69235	D28
BK045	WT	B	aP	IgA	9.49055	Y1
BK045	WT	B	aP	IgA	9.92236	D0
BK047	WT	B	aP	IgA	7.53411	D28
BK047	WT	B	aP	IgA	6.54458	Y1
BK047	WT	B	aP	IgA	7.56491	D0
BK048	WT	B	aP	IgA	8.78251	D28
BK048	WT	B	aP	IgA	7.6749	D0
BK048	WT	B	aP	IgA	9.00941	Y1
BK142	WT	B	aP	IgA	8.66427	D0
BK142	WT	B	aP	IgA	9.328	D28
BK142	WT	B	aP	IgA	8.43754	Y1
BK143	WT	B	aP	IgA	8.48663	D0
BK143	WT	B	aP	IgA	8.86016	D28
BK143	WT	B	aP	IgA	6.85425	Y1
BL051	WT	B	aP	IgA	9.67983	D0
BL051	WT	B	aP	IgA	9.29967	D28
BL051	WT	B	aP	IgA	8.88935	Y1
BL052	WT	B	aP	IgA	9.77716	D28
BL052	WT	B	aP	IgA	8.4694	Y1
BL052	WT	B	aP	IgA	7.69655	D0
BL053	WT	B	aP	IgA	7.75121	Y1
BL053	WT	B	aP	IgA	10.2848	D0
BL053	WT	B	aP	IgA	9.28413	D28
BL056	WT	B	aP	IgA	9.25743	Y1
BL056	WT	B	aP	IgA	8.70051	D0
BL056	WT	B	aP	IgA	9.32647	D28
BL149	WT	B	aP	IgA	5.17792	D0
BL149	WT	B	aP	IgA	5.67807	Y1
BL149	WT	B	aP	IgA	5.62059	D28
BL150	WT	B	aP	IgA	7.51333	D0
BL150	WT	B	aP	IgA	8.35182	D28
BL150	WT	B	aP	IgA	9.75272	Y1
BL151	WT	B	aP	IgA	8.75389	D28
BL151	WT	B	aP	IgA	5.79961	Y1
BL151	WT	B	aP	IgA	6.15987	D0
BL152	WT	B	aP	IgA	7.40684	D28
BL152	WT	B	aP	IgA	7.04111	D0
BL152	WT	B	aP	IgA	6.98527	Y1
BM063	WT	B	aP	IgA	6.96717	D28
BM063	WT	B	aP	IgA	7.1811	Y1
BM063	WT	B	aP	IgA	5.57954	D0
BM070	WT	B	aP	IgA	9.86163	D28
BM070	WT	B	aP	IgA	10.2566	D0
BM070	WT	B	aP	IgA	9.27694	Y1
BM156	WT	B	aP	IgA	9.92288	D28
BM156	WT	B	aP	IgA	9.50323	D0
BM156	WT	B	aP	IgA	9.04631	Y1
BM157	WT	B	aP	IgA	9.13873	D28
BM157	WT	B	aP	IgA	9.13873	Y1
BM157	WT	B	aP	IgA	6.11645	D0
BM158	WT	B	aP	IgA	6.80349	D28
BM158	WT	B	aP	IgA	7.21626	Y1
BM158	WT	B	aP	IgA	3.73335	D0
BM183	WT	B	aP	IgA	8.2465	D28
BM183	WT	B	aP	IgA	8.32957	Y1
BM183	WT	B	aP	IgA	8.64638	D0
BM184	WT	B	aP	IgA	6.91528	Y1
BM184	WT	B	aP	IgA	6.82909	D0
BM184	WT	B	aP	IgA	6.81634	D28
BA001	WT	A	aP	IgG	10.5039	D28
BA001	WT	A	aP	IgG	8.40527	Y1
BA001	WT	A	aP	IgG	5.86121	D0
BA003	WT	A	aP	IgG	10.4329	D28
BA003	WT	A	aP	IgG	9.81439	D0
BA003	WT	A	aP	IgG	9.47041	Y1
BA004	WT	A	aP	IgG	9.33045	D28
BA004	WT	A	aP	IgG	7.50613	D0
BA004	WT	A	aP	IgG	9.32596	Y1
BA005	WT	A	aP	IgG	6.57031	D0
BA005	WT	A	aP	IgG	8.46936	D28
BA005	WT	A	aP	IgG	6.20809	Y1
BA007	WT	A	aP	IgG	6.24793	Y1
BA007	WT	A	aP	IgG	8.66853	D0
BA007	WT	A	aP	IgG	8.79409	D28
BA010	WT	A	aP	IgG	5.6865	Y1
BA010	WT	A	aP	IgG	6.24603	D0
BA010	WT	A	aP	IgG	8.92154	D28
BA011	WT	A	aP	IgG	7.05561	D0
BA011	WT	A	aP	IgG	9.84867	D28
BA011	WT	A	aP	IgG	8.55086	Y1
BA012	WT	A	aP	IgG	3.39643	D0
BA012	WT	A	aP	IgG	7.48728	D28
BA012	WT	A	aP	IgG	6.95919	Y1
BA013	WT	A	aP	IgG	9.2691	D28
BA013	WT	A	aP	IgG	9.0084	Y1
BA013	WT	A	aP	IgG	8.56982	D0
BA014	WT	A	aP	IgG	5.70846	D0
BA014	WT	A	aP	IgG	7.71966	D28
BA014	WT	A	aP	IgG	6.66945	Y1
BA017	WT	A	aP	IgG	8.88261	D28
BA017	WT	A	aP	IgG	7.29453	Y1
BA017	WT	A	aP	IgG	5.93758	D0
BA018	WT	A	aP	IgG	8.38759	D28
BA018	WT	A	aP	IgG	2.94486	Y1
BA018	WT	A	aP	IgG	5.1416	D0
BA123	WT	A	aP	IgG	7.76015	Y1
BA123	WT	A	aP	IgG	7.61316	D0
BA123	WT	A	aP	IgG	8.08635	D28
BA124	WT	A	aP	IgG	8.09223	D28
BA124	WT	A	aP	IgG	6.16993	D0
BA124	WT	A	aP	IgG	4.05311	Y1
BA126	WT	A	aP	IgG	8.37691	D0
BA126	WT	A	aP	IgG	9.10179	D28
BA126	WT	A	aP	IgG	8.39844	Y1
BA127	WT	A	aP	IgG	8.21815	D28
BA127	WT	A	aP	IgG	5.59365	Y1
BA127	WT	A	aP	IgG	4.34979	D0
BA129	WT	A	aP	IgG	7.07714	D0
BA129	WT	A	aP	IgG	9.70914	D28
BA129	WT	A	aP	IgG	8.43892	Y1
BB019	WT	A	aP	IgG	10.2859	D28
BB019	WT	A	aP	IgG	8.38987	D0
BB019	WT	A	aP	IgG	8.91118	Y1
BB020	WT	A	aP	IgG	10.8556	D28
BB020	WT	A	aP	IgG	5.60881	D0
BB020	WT	A	aP	IgG	9.91871	Y1
BB021	WT	A	aP	IgG	7.10182	D28
BB021	WT	A	aP	IgG	3.87381	Y1
BB021	WT	A	aP	IgG	3.67356	D0
BB024	WT	A	aP	IgG	9.29928	D28
BB024	WT	A	aP	IgG	7.06641	Y1
BB024	WT	A	aP	IgG	6.4746	D0
BB025	WT	A	aP	IgG	8.92609	D28
BB025	WT	A	aP	IgG	5.36912	D0
BB025	WT	A	aP	IgG	7.47111	Y1
BB026	WT	A	aP	IgG	7.07071	Y1
BB026	WT	A	aP	IgG	7.21364	D0
BB026	WT	A	aP	IgG	8.78931	D28
BB027	WT	A	aP	IgG	11.5196	D28
BB027	WT	A	aP	IgG	7.27603	D0
BB027	WT	A	aP	IgG	8.47163	Y1
BB028	WT	A	aP	IgG	6.94673	D28
BB028	WT	A	aP	IgG	5.60466	D0
BB028	WT	A	aP	IgG	3.25701	Y1
BB029	WT	A	aP	IgG	7.02226	D0
BB029	WT	A	aP	IgG	9.1344	D28
BB029	WT	A	aP	IgG	8.41359	Y1
BB030	WT	A	aP	IgG	9.2022	D28
BB030	WT	A	aP	IgG	5.63023	D0
BB030	WT	A	aP	IgG	6.70086	Y1
BB032	WT	A	aP	IgG	8.73142	Y1
BB032	WT	A	aP	IgG	7.66555	D0
BB032	WT	A	aP	IgG	10.7082	D28
BB035	WT	A	aP	IgG	7.76408	Y1
BB035	WT	A	aP	IgG	7.78385	D0
BB035	WT	A	aP	IgG	8.99543	D28
BB036	WT	A	aP	IgG	7.18349	D0
BB036	WT	A	aP	IgG	7.54195	D28
BB036	WT	A	aP	IgG	7.11228	Y1
BB133	WT	A	aP	IgG	9.3407	D28
BB133	WT	A	aP	IgG	7.75074	Y1
BB133	WT	A	aP	IgG	7.11249	D0
BB134	WT	A	aP	IgG	7.54249	Y1
BB134	WT	A	aP	IgG	7.76441	D0
BB134	WT	A	aP	IgG	9.49071	D28
BK038	WT	B	aP	IgG	10.7233	Y1
BK038	WT	B	aP	IgG	8.28364	D0
BK038	WT	B	aP	IgG	9.2612	D28
BK041	WT	B	aP	IgG	9.81157	D28
BK041	WT	B	aP	IgG	8.93552	Y1
BK041	WT	B	aP	IgG	6.18031	D0
BK045	WT	B	aP	IgG	10.3494	D28
BK045	WT	B	aP	IgG	11.3132	Y1
BK045	WT	B	aP	IgG	8.17802	D0
BK047	WT	B	aP	IgG	10.6042	D28
BK047	WT	B	aP	IgG	9.8744	Y1
BK047	WT	B	aP	IgG	6.26903	D0
BK048	WT	B	aP	IgG	10.9691	D28
BK048	WT	B	aP	IgG	7.76567	D0
BK048	WT	B	aP	IgG	10.1856	Y1
BK142	WT	B	aP	IgG	7.50176	D0
BK142	WT	B	aP	IgG	10.1411	D28
BK142	WT	B	aP	IgG	8.53232	Y1
BK143	WT	B	aP	IgG	9.31569	D0
BK143	WT	B	aP	IgG	11.7323	D28
BK143	WT	B	aP	IgG	9.64789	Y1
BL051	WT	B	aP	IgG	9.84533	D0
BL051	WT	B	aP	IgG	11.4532	D28
BL051	WT	B	aP	IgG	9.87175	Y1
BL052	WT	B	aP	IgG	10.686	D28
BL052	WT	B	aP	IgG	8.75949	Y1
BL052	WT	B	aP	IgG	8.12608	D0
BL053	WT	B	aP	IgG	6.39729	Y1
BL053	WT	B	aP	IgG	7.84543	D0
BL053	WT	B	aP	IgG	9.08212	D28
BL056	WT	B	aP	IgG	10.0331	Y1
BL056	WT	B	aP	IgG	7.40761	D0
BL056	WT	B	aP	IgG	11.2974	D28
BL149	WT	B	aP	IgG	5.13504	D0
BL149	WT	B	aP	IgG	6.09043	Y1
BL149	WT	B	aP	IgG	7.0027	D28
BL150	WT	B	aP	IgG	8.73213	D0
BL150	WT	B	aP	IgG	10.3818	D28
BL150	WT	B	aP	IgG	10.4941	Y1
BL151	WT	B	aP	IgG	11.1499	D28
BL151	WT	B	aP	IgG	8.32301	Y1
BL151	WT	B	aP	IgG	7.12143	D0
BL152	WT	B	aP	IgG	7.71589	D28
BL152	WT	B	aP	IgG	6.60348	D0
BL152	WT	B	aP	IgG	6.12598	Y1
BM063	WT	B	aP	IgG	8.69474	D28
BM063	WT	B	aP	IgG	6.92315	Y1
BM063	WT	B	aP	IgG	5.26529	D0
BM070	WT	B	aP	IgG	12.3094	D28
BM070	WT	B	aP	IgG	9.73576	D0
BM070	WT	B	aP	IgG	11.4334	Y1
BM156	WT	B	aP	IgG	10.7391	D28
BM156	WT	B	aP	IgG	9.7198	D0
BM156	WT	B	aP	IgG	10.1049	Y1
BM157	WT	B	aP	IgG	11.3179	D28
BM157	WT	B	aP	IgG	10.8672	Y1
BM157	WT	B	aP	IgG	8.07628	D0
BM158	WT	B	aP	IgG	8.23955	D28
BM158	WT	B	aP	IgG	10.7264	Y1
BM158	WT	B	aP	IgG	5.89093	D0
BM183	WT	B	aP	IgG	10.4107	D28
BM183	WT	B	aP	IgG	8.04023	Y1
BM183	WT	B	aP	IgG	8.59335	D0
BM184	WT	B	aP	IgG	7.68117	Y1
BM184	WT	B	aP	IgG	8.28651	D0
BM184	WT	B	aP	IgG	8.5245	D28

## Sheet: Fig5ab
ID	MIA	AU	material	AU_log2	cohort	t
BA001	IgG_PRN	0.0408547	MLF	-4.61335	A_aP	D0
BA001	IgG_PRN	31.3851	MLF	4.97201	A_aP	D28
BA001	IgG_PRN	1.25159	MLF	0.32376	A_aP	Y1
BA003	IgG_PRN	0.244199	MLF	-2.03387	A_aP	D0
BA003	IgG_PRN	1.295	MLF	0.372955	A_aP	D28
BA003	IgG_PRN	0.469055	MLF	-1.09217	A_aP	Y1
BA004	IgG_PRN	0.14469	MLF	-2.78896	A_aP	D0
BA004	IgG_PRN	0.422173	MLF	-1.24409	A_aP	D28
BA004	IgG_PRN	0.75282	MLF	-0.409623	A_aP	Y1
BA005	IgG_PRN	0.0618141	MLF	-4.01592	A_aP	D0
BA005	IgG_PRN	0.295927	MLF	-1.75669	A_aP	D28
BA005	IgG_PRN	0.0391688	MLF	-4.67415	A_aP	Y1
BA007	IgG_PRN	0.048474	MLF	-4.36665	A_aP	D0
BA007	IgG_PRN	0.221033	MLF	-2.17767	A_aP	D28
BA007	IgG_PRN	0.0270252	MLF	-5.20955	A_aP	Y1
BA010	IgG_PRN	0.0705627	MLF	-3.82495	A_aP	D0
BA010	IgG_PRN	0.868757	MLF	-0.202976	A_aP	D28
BA010	IgG_PRN	0.0454099	MLF	-4.46085	A_aP	Y1
BA011	IgG_PRN	0.148015	MLF	-2.75618	A_aP	D0
BA011	IgG_PRN	2.55809	MLF	1.35507	A_aP	D28
BA011	IgG_PRN	0.528848	MLF	-0.919075	A_aP	Y1
BA012	IgG_PRN	0.00649119	MLF	-7.2673	A_aP	D0
BA012	IgG_PRN	0.122579	MLF	-3.02822	A_aP	D28
BA012	IgG_PRN	0.0683572	MLF	-3.87076	A_aP	Y1
BA013	IgG_PRN	0.174314	MLF	-2.52024	A_aP	D0
BA013	IgG_PRN	0.760594	MLF	-0.394801	A_aP	D28
BA013	IgG_PRN	0.286549	MLF	-1.80315	A_aP	Y1
BA014	IgG_PRN	0.00628889	MLF	-7.31298	A_aP	D0
BA014	IgG_PRN	0.151139	MLF	-2.72605	A_aP	D28
BA014	IgG_PRN	0.0422976	MLF	-4.56328	A_aP	Y1
BA017	IgG_PRN	0.0277417	MLF	-5.1718	A_aP	D0
BA017	IgG_PRN	0.486849	MLF	-1.03845	A_aP	D28
BA017	IgG_PRN	0.100664	MLF	-3.31238	A_aP	Y1
BA018	IgG_PRN	0.0204416	MLF	-5.61235	A_aP	D0
BA018	IgG_PRN	0.0068758	MLF	-7.18426	A_aP	Y1
BA123	IgG_PRN	0.164461	MLF	-2.60418	A_aP	D0
BA123	IgG_PRN	0.241426	MLF	-2.05035	A_aP	D28
BA123	IgG_PRN	0.121483	MLF	-3.04117	A_aP	Y1
BA124	IgG_PRN	0.035278	MLF	-4.82509	A_aP	D0
BA124	IgG_PRN	0.327635	MLF	-1.60984	A_aP	D28
BA124	IgG_PRN	0.0312229	MLF	-5.00125	A_aP	Y1
BA126	IgG_PRN	0.342381	MLF	-1.54633	A_aP	D0
BA126	IgG_PRN	0.599646	MLF	-0.737816	A_aP	D28
BA126	IgG_PRN	0.337121	MLF	-1.56866	A_aP	Y1
BA127	IgG_PRN	0.0128134	MLF	-6.28621	A_aP	D0
BA127	IgG_PRN	0.706486	MLF	-0.501266	A_aP	D28
BA127	IgG_PRN	0.041097	MLF	-4.60482	A_aP	Y1
BA129	IgG_PRN	0.104163	MLF	-3.26309	A_aP	D0
BA129	IgG_PRN	1.77395	MLF	0.826963	A_aP	D28
BA129	IgG_PRN	0.958301	MLF	-0.06145	A_aP	Y1
BB019	IgG_PRN	0.419929	MLF	-1.25178	A_aP	D0
BB019	IgG_PRN	2.05738	MLF	1.04081	A_aP	D28
BB019	IgG_PRN	0.389651	MLF	-1.35975	A_aP	Y1
BB020	IgG_PRN	0.0347815	MLF	-4.84553	A_aP	D0
BB020	IgG_PRN	2.54203	MLF	1.34598	A_aP	D28
BB020	IgG_PRN	1.541	MLF	0.623868	A_aP	Y1
BB021	IgG_PRN	0.00485277	MLF	-7.68698	A_aP	D0
BB021	IgG_PRN	0.0831127	MLF	-3.58879	A_aP	D28
BB021	IgG_PRN	0.0118005	MLF	-6.405	A_aP	Y1
BB024	IgG_PRN	0.0441606	MLF	-4.5011	A_aP	D0
BB024	IgG_PRN	1.22946	MLF	0.298025	A_aP	D28
BB024	IgG_PRN	0.110255	MLF	-3.18108	A_aP	Y1
BB025	IgG_PRN	0.0332194	MLF	-4.91183	A_aP	D0
BB025	IgG_PRN	0.472975	MLF	-1.08016	A_aP	D28
BB025	IgG_PRN	0.246812	MLF	-2.01851	A_aP	Y1
BB026	IgG_PRN	0.091354	MLF	-3.45239	A_aP	D0
BB026	IgG_PRN	0.188651	MLF	-2.40621	A_aP	D28
BB026	IgG_PRN	0.080707	MLF	-3.63116	A_aP	Y1
BB027	IgG_PRN	0.0906625	MLF	-3.46335	A_aP	D0
BB027	IgG_PRN	7.37887	MLF	2.8834	A_aP	D28
BB027	IgG_PRN	0.402381	MLF	-1.31337	A_aP	Y1
BB028	IgG_PRN	0.0479738	MLF	-4.38161	A_aP	D0
BB028	IgG_PRN	0.0734717	MLF	-3.76667	A_aP	D28
BB028	IgG_PRN	0.00937546	MLF	-6.7369	A_aP	Y1
BB029	IgG_PRN	0.201678	MLF	-2.30987	A_aP	D0
BB029	IgG_PRN	2.09407	MLF	1.06631	A_aP	D28
BB029	IgG_PRN	0.451827	MLF	-1.14616	A_aP	Y1
BB030	IgG_PRN	0.0378811	MLF	-4.72238	A_aP	D0
BB030	IgG_PRN	1.38899	MLF	0.474035	A_aP	D28
BB030	IgG_PRN	0.153947	MLF	-2.69949	A_aP	Y1
BB032	IgG_PRN	0.114839	MLF	-3.12231	A_aP	D0
BB032	IgG_PRN	14.5957	MLF	3.86747	A_aP	D28
BB032	IgG_PRN	5.64656	MLF	2.49737	A_aP	Y1
BB035	IgG_PRN	0.799874	MLF	-0.322155	A_aP	D0
BB035	IgG_PRN	1.32386	MLF	0.404748	A_aP	D28
BB035	IgG_PRN	0.290339	MLF	-1.78419	A_aP	Y1
BB036	IgG_PRN	0.046163	MLF	-4.43712	A_aP	D0
BB036	IgG_PRN	0.0419144	MLF	-4.57641	A_aP	Y1
BB133	IgG_PRN	0.0944423	MLF	-3.40442	A_aP	D0
BB133	IgG_PRN	0.828674	MLF	-0.271123	A_aP	D28
BB133	IgG_PRN	0.034949	MLF	-4.8386	A_aP	Y1
BB134	IgG_PRN	0.447474	MLF	-1.16012	A_aP	D0
BB134	IgG_PRN	0.999495	MLF	-0.00072864	A_aP	D28
BB134	IgG_PRN	0.128637	MLF	-2.95863	A_aP	Y1
BK038	IgG_PRN	0.289544	MLF	-1.78814	B_aP	D0
BK038	IgG_PRN	1.19934	MLF	0.262238	B_aP	D28
BK038	IgG_PRN	5.33324	MLF	2.41501	B_aP	Y1
BK041	IgG_PRN	0.0337168	MLF	-4.89039	B_aP	D0
BK041	IgG_PRN	0.871296	MLF	-0.198766	B_aP	D28
BK041	IgG_PRN	0.538945	MLF	-0.891791	B_aP	Y1
BK045	IgG_PRN	0.0601551	MLF	-4.05517	B_aP	D0
BK045	IgG_PRN	1.27525	MLF	0.350782	B_aP	D28
BK045	IgG_PRN	7.44385	MLF	2.89605	B_aP	Y1
BK047	IgG_PRN	0.0713864	MLF	-3.80821	B_aP	D0
BK047	IgG_PRN	1.82372	MLF	0.866881	B_aP	D28
BK047	IgG_PRN	1.30427	MLF	0.383244	B_aP	Y1
BK048	IgG_PRN	0.0730765	MLF	-3.77445	B_aP	D0
BK048	IgG_PRN	1.91219	MLF	0.935227	B_aP	D28
BK048	IgG_PRN	0.832511	MLF	-0.26446	B_aP	Y1
BK142	IgG_PRN	0.184321	MLF	-2.43971	B_aP	D0
BK142	IgG_PRN	1.74599	MLF	0.804049	B_aP	D28
BK143	IgG_PRN	0.801032	MLF	-0.320067	B_aP	D0
BK143	IgG_PRN	10.1681	MLF	3.34597	B_aP	D28
BL051	IgG_PRN	0.855384	MLF	-0.225355	B_aP	D0
BL051	IgG_PRN	0.368758	MLF	-1.43925	B_aP	D28
BL051	IgG_PRN	1.23067	MLF	0.29944	B_aP	Y1
BL052	IgG_PRN	0.0758153	MLF	-3.72137	B_aP	D0
BL052	IgG_PRN	4.8838	MLF	2.288	B_aP	D28
BL052	IgG_PRN	0.243389	MLF	-2.03866	B_aP	Y1
BL053	IgG_PRN	0.00873917	MLF	-6.83829	B_aP	D0
BL053	IgG_PRN	0.44439	MLF	-1.1701	B_aP	D28
BL053	IgG_PRN	0.0336672	MLF	-4.89251	B_aP	Y1
BL056	IgG_PRN	0.106085	MLF	-3.2367	B_aP	D0
BL056	IgG_PRN	2.07226	MLF	1.0512	B_aP	D28
BL056	IgG_PRN	0.776771	MLF	-0.364439	B_aP	Y1
BL149	IgG_PRN	0.0255402	MLF	-5.29109	B_aP	D0
BL149	IgG_PRN	0.0786907	MLF	-3.66766	B_aP	D28
BL150	IgG_PRN	0.265606	MLF	-1.91264	B_aP	D0
BL150	IgG_PRN	2.41023	MLF	1.26917	B_aP	D28
BL151	IgG_PRN	0.106066	MLF	-3.23697	B_aP	D0
BL151	IgG_PRN	6.69485	MLF	2.74305	B_aP	D28
BL152	IgG_PRN	0.0904877	MLF	-3.46613	B_aP	D0
BL152	IgG_PRN	0.179533	MLF	-2.47768	B_aP	D28
BM063	IgG_PRN	0.0260044	MLF	-5.2651	B_aP	D0
BM063	IgG_PRN	0.476768	MLF	-1.06864	B_aP	D28
BM063	IgG_PRN	0.0970126	MLF	-3.36568	B_aP	Y1
BM070	IgG_PRN	0.639146	MLF	-0.645782	B_aP	D0
BM070	IgG_PRN	15.4225	MLF	3.94697	B_aP	D28
BM070	IgG_PRN	2.93825	MLF	1.55496	B_aP	Y1
BM156	IgG_PRN	0.801914	MLF	-0.31848	B_aP	D0
BM156	IgG_PRN	3.18257	MLF	1.67019	B_aP	D28
BM157	IgG_PRN	0.121779	MLF	-3.03766	B_aP	D0
BM157	IgG_PRN	15.1269	MLF	3.91905	B_aP	D28
BM158	IgG_PRN	0.017203	MLF	-5.86119	B_aP	D0
BM158	IgG_PRN	0.120274	MLF	-3.05561	B_aP	D28
BM183	IgG_PRN	0.186843	MLF	-2.4201	B_aP	D0
BM183	IgG_PRN	0.861144	MLF	-0.215674	B_aP	D28
BM184	IgG_PRN	0.276834	MLF	-1.85291	B_aP	D0
BM184	IgG_PRN	0.391249	MLF	-1.35384	B_aP	D28
BA001	IgA_PRN	0.03395	MLF	-4.88044	A_aP	D0
BA001	IgA_PRN	0.373033	MLF	-1.42263	A_aP	D28
BA001	IgA_PRN	0.432042	MLF	-1.21076	A_aP	Y1
BA003	IgA_PRN	1.26182	MLF	0.335511	A_aP	D0
BA003	IgA_PRN	2.061	MLF	1.04334	A_aP	D28
BA003	IgA_PRN	3.51263	MLF	1.81255	A_aP	Y1
BA004	IgA_PRN	0.28467	MLF	-1.81264	A_aP	D0
BA004	IgA_PRN	2.63734	MLF	1.39908	A_aP	D28
BA004	IgA_PRN	1.18371	MLF	0.243319	A_aP	Y1
BA005	IgA_PRN	0.189234	MLF	-2.40175	A_aP	D0
BA005	IgA_PRN	0.149369	MLF	-2.74305	A_aP	D28
BA005	IgA_PRN	0.230947	MLF	-2.11436	A_aP	Y1
BA007	IgA_PRN	0.125846	MLF	-2.99027	A_aP	D0
BA007	IgA_PRN	0.140114	MLF	-2.83532	A_aP	D28
BA007	IgA_PRN	0.292115	MLF	-1.77539	A_aP	Y1
BA010	IgA_PRN	0.595961	MLF	-0.74671	A_aP	D0
BA010	IgA_PRN	1.87582	MLF	0.90752	A_aP	D28
BA010	IgA_PRN	0.0942078	MLF	-3.40801	A_aP	Y1
BA011	IgA_PRN	3.01797	MLF	1.59358	A_aP	D0
BA011	IgA_PRN	1.25587	MLF	0.328682	A_aP	D28
BA011	IgA_PRN	0.797774	MLF	-0.325949	A_aP	Y1
BA012	IgA_PRN	0.067407	MLF	-3.89096	A_aP	D0
BA012	IgA_PRN	0.123834	MLF	-3.01352	A_aP	D28
BA012	IgA_PRN	0.164147	MLF	-2.60694	A_aP	Y1
BA013	IgA_PRN	26.2484	MLF	4.71416	A_aP	D0
BA013	IgA_PRN	30.5656	MLF	4.93384	A_aP	D28
BA013	IgA_PRN	5.933	MLF	2.56876	A_aP	Y1
BA014	IgA_PRN	0.0555474	MLF	-4.17014	A_aP	D0
BA014	IgA_PRN	0.0816552	MLF	-3.61431	A_aP	D28
BA014	IgA_PRN	0.0988275	MLF	-3.33894	A_aP	Y1
BA017	IgA_PRN	0.149965	MLF	-2.73731	A_aP	D0
BA017	IgA_PRN	0.0469353	MLF	-4.41318	A_aP	D28
BA017	IgA_PRN	3.91041	MLF	1.96732	A_aP	Y1
BA018	IgA_PRN	0.226684	MLF	-2.14125	A_aP	D0
BA018	IgA_PRN	0.0408966	MLF	-4.61187	A_aP	Y1
BA123	IgA_PRN	0.366413	MLF	-1.44846	A_aP	D0
BA123	IgA_PRN	0.245938	MLF	-2.02363	A_aP	D28
BA123	IgA_PRN	0.639029	MLF	-0.646046	A_aP	Y1
BA124	IgA_PRN	0.283372	MLF	-1.81923	A_aP	D0
BA124	IgA_PRN	0.151696	MLF	-2.72074	A_aP	D28
BA124	IgA_PRN	0.759521	MLF	-0.396839	A_aP	Y1
BA126	IgA_PRN	3.1161	MLF	1.63974	A_aP	D0
BA126	IgA_PRN	4.5078	MLF	2.17242	A_aP	D28
BA126	IgA_PRN	0.376583	MLF	-1.40896	A_aP	Y1
BA127	IgA_PRN	0.597889	MLF	-0.74205	A_aP	D0
BA127	IgA_PRN	2.51842	MLF	1.33252	A_aP	D28
BA127	IgA_PRN	0.412496	MLF	-1.27755	A_aP	Y1
BA129	IgA_PRN	0.197256	MLF	-2.34186	A_aP	D0
BA129	IgA_PRN	0.412238	MLF	-1.27845	A_aP	D28
BA129	IgA_PRN	0.585822	MLF	-0.771466	A_aP	Y1
BB019	IgA_PRN	6.61389	MLF	2.7255	A_aP	D0
BB019	IgA_PRN	4.79296	MLF	2.26092	A_aP	D28
BB019	IgA_PRN	4.00541	MLF	2.00195	A_aP	Y1
BB020	IgA_PRN	0.585275	MLF	-0.772813	A_aP	D0
BB020	IgA_PRN	1.49768	MLF	0.582729	A_aP	D28
BB020	IgA_PRN	1.86562	MLF	0.899653	A_aP	Y1
BB021	IgA_PRN	0.564207	MLF	-0.825703	A_aP	D0
BB021	IgA_PRN	0.376512	MLF	-1.40923	A_aP	D28
BB021	IgA_PRN	0.435284	MLF	-1.19997	A_aP	Y1
BB024	IgA_PRN	0.331214	MLF	-1.59416	A_aP	D0
BB024	IgA_PRN	1.49227	MLF	0.577507	A_aP	D28
BB024	IgA_PRN	1.02417	MLF	0.034455	A_aP	Y1
BB025	IgA_PRN	0.182211	MLF	-2.45632	A_aP	D0
BB025	IgA_PRN	0.166833	MLF	-2.58352	A_aP	D28
BB025	IgA_PRN	0.11277	MLF	-3.14854	A_aP	Y1
BB026	IgA_PRN	1.00983	MLF	0.0141064	A_aP	D0
BB026	IgA_PRN	0.507264	MLF	-0.979192	A_aP	D28
BB026	IgA_PRN	1.02233	MLF	0.0318642	A_aP	Y1
BB027	IgA_PRN	0.0156075	MLF	-6.00162	A_aP	D0
BB027	IgA_PRN	0.00696989	MLF	-7.16465	A_aP	D28
BB027	IgA_PRN	0.0754321	MLF	-3.72868	A_aP	Y1
BB028	IgA_PRN	1.49851	MLF	0.583532	A_aP	D0
BB028	IgA_PRN	1.6109	MLF	0.687864	A_aP	D28
BB028	IgA_PRN	0.105419	MLF	-3.2458	A_aP	Y1
BB029	IgA_PRN	0.467524	MLF	-1.09689	A_aP	D0
BB029	IgA_PRN	1.19039	MLF	0.251436	A_aP	D28
BB029	IgA_PRN	1.75459	MLF	0.811135	A_aP	Y1
BB030	IgA_PRN	1.82488	MLF	0.867801	A_aP	D0
BB030	IgA_PRN	4.86272	MLF	2.28176	A_aP	D28
BB030	IgA_PRN	2.22448	MLF	1.15347	A_aP	Y1
BB032	IgA_PRN	1.79075	MLF	0.840566	A_aP	D0
BB032	IgA_PRN	1.30393	MLF	0.382865	A_aP	D28
BB032	IgA_PRN	2.20807	MLF	1.14278	A_aP	Y1
BB035	IgA_PRN	1.48795	MLF	0.573328	A_aP	D0
BB035	IgA_PRN	1.1583	MLF	0.212004	A_aP	D28
BB035	IgA_PRN	2.29633	MLF	1.19933	A_aP	Y1
BB036	IgA_PRN	0.870372	MLF	-0.200296	A_aP	D0
BB036	IgA_PRN	0.124624	MLF	-3.00434	A_aP	Y1
BB133	IgA_PRN	1.66236	MLF	0.733235	A_aP	D0
BB133	IgA_PRN	1.953	MLF	0.965693	A_aP	D28
BB133	IgA_PRN	0.155137	MLF	-2.68839	A_aP	Y1
BB134	IgA_PRN	1.29427	MLF	0.372137	A_aP	D0
BB134	IgA_PRN	0.391834	MLF	-1.35169	A_aP	D28
BB134	IgA_PRN	0.213885	MLF	-2.22509	A_aP	Y1
BK038	IgA_PRN	1.40533	MLF	0.490906	B_aP	D0
BK038	IgA_PRN	1.13179	MLF	0.178605	B_aP	D28
BK038	IgA_PRN	0.519846	MLF	-0.943843	B_aP	Y1
BK041	IgA_PRN	0.378666	MLF	-1.401	B_aP	D0
BK041	IgA_PRN	0.178201	MLF	-2.48843	B_aP	D28
BK041	IgA_PRN	0.290508	MLF	-1.78335	B_aP	Y1
BK045	IgA_PRN	2.7007	MLF	1.43333	B_aP	D0
BK045	IgA_PRN	3.2449	MLF	1.69817	B_aP	D28
BK045	IgA_PRN	6.71324	MLF	2.74701	B_aP	Y1
BK047	IgA_PRN	2.27718	MLF	1.18725	B_aP	D0
BK047	IgA_PRN	0.462831	MLF	-1.11144	B_aP	D28
BK047	IgA_PRN	0.64615	MLF	-0.630058	B_aP	Y1
BK048	IgA_PRN	0.0543559	MLF	-4.20142	B_aP	D0
BK048	IgA_PRN	0.105131	MLF	-3.24974	B_aP	D28
BK048	IgA_PRN	0.200272	MLF	-2.31997	B_aP	Y1
BK142	IgA_PRN	3.85969	MLF	1.94849	B_aP	D0
BK142	IgA_PRN	2.62698	MLF	1.3934	B_aP	D28
BK143	IgA_PRN	12.285	MLF	3.61882	B_aP	D0
BK143	IgA_PRN	1.28483	MLF	0.361572	B_aP	D28
BL051	IgA_PRN	1.91314	MLF	0.935946	B_aP	D0
BL051	IgA_PRN	0.423177	MLF	-1.24067	B_aP	D28
BL051	IgA_PRN	1.35842	MLF	0.441928	B_aP	Y1
BL052	IgA_PRN	0.356309	MLF	-1.4888	B_aP	D0
BL052	IgA_PRN	4.3245	MLF	2.11253	B_aP	D28
BL052	IgA_PRN	2.69357	MLF	1.42952	B_aP	Y1
BL053	IgA_PRN	0.485202	MLF	-1.04334	B_aP	D0
BL053	IgA_PRN	0.279623	MLF	-1.83845	B_aP	D28
BL053	IgA_PRN	0.167369	MLF	-2.5789	B_aP	Y1
BL056	IgA_PRN	5.13133	MLF	2.35933	B_aP	D0
BL056	IgA_PRN	3.46132	MLF	1.79132	B_aP	D28
BL056	IgA_PRN	5.29594	MLF	2.40489	B_aP	Y1
BL149	IgA_PRN	0.102756	MLF	-3.2827	B_aP	D0
BL149	IgA_PRN	0.120746	MLF	-3.04995	B_aP	D28
BL150	IgA_PRN	1.39015	MLF	0.475244	B_aP	D0
BL150	IgA_PRN	2.84532	MLF	1.50859	B_aP	D28
BL151	IgA_PRN	0.177175	MLF	-2.49676	B_aP	D0
BL151	IgA_PRN	1.81225	MLF	0.857782	B_aP	D28
BL152	IgA_PRN	0.936283	MLF	-0.0949827	B_aP	D0
BL152	IgA_PRN	0.920742	MLF	-0.119132	B_aP	D28
BM063	IgA_PRN	0.0703077	MLF	-3.83017	B_aP	D0
BM063	IgA_PRN	0.742468	MLF	-0.429599	B_aP	D28
BM063	IgA_PRN	0.193668	MLF	-2.36834	B_aP	Y1
BM070	IgA_PRN	4.83941	MLF	2.27483	B_aP	D0
BM070	IgA_PRN	2.21648	MLF	1.14827	B_aP	D28
BM070	IgA_PRN	0.753197	MLF	-0.4089	B_aP	Y1
BM156	IgA_PRN	4.96958	MLF	2.31313	B_aP	D0
BM156	IgA_PRN	5.98926	MLF	2.58238	B_aP	D28
BM157	IgA_PRN	0.0993471	MLF	-3.33138	B_aP	D0
BM157	IgA_PRN	1.72439	MLF	0.786085	B_aP	D28
BM158	IgA_PRN	0.0555854	MLF	-4.16915	B_aP	D0
BM158	IgA_PRN	0.195691	MLF	-2.35335	B_aP	D28
BM183	IgA_PRN	1.00075	MLF	0.00108494	B_aP	D0
BM183	IgA_PRN	0.544454	MLF	-0.877118	B_aP	D28
BM184	IgA_PRN	0.630159	MLF	-0.666211	B_aP	D0
BM184	IgA_PRN	0.488836	MLF	-1.03258	B_aP	D28
BA001	IgG_PT	0.00647121	MLF	-7.27175	A_aP	D0
BA001	IgG_PT	4.70771	MLF	2.23503	A_aP	D28
BA001	IgG_PT	0.331866	MLF	-1.59133	A_aP	Y1
BA003	IgG_PT	0.479193	MLF	-1.06132	A_aP	D0
BA003	IgG_PT	0.506015	MLF	-0.982747	A_aP	D28
BA003	IgG_PT	0.159969	MLF	-2.64414	A_aP	Y1
BA004	IgG_PT	0.0376999	MLF	-4.7293	A_aP	D0
BA004	IgG_PT	0.163446	MLF	-2.61311	A_aP	D28
BA004	IgG_PT	0.115359	MLF	-3.1158	A_aP	Y1
BA005	IgG_PT	0.0486519	MLF	-4.36136	A_aP	D0
BA005	IgG_PT	0.433213	MLF	-1.20685	A_aP	D28
BA005	IgG_PT	0.0391844	MLF	-4.67358	A_aP	Y1
BA007	IgG_PT	0.224683	MLF	-2.15404	A_aP	D0
BA007	IgG_PT	0.621859	MLF	-0.685341	A_aP	D28
BA007	IgG_PT	0.130363	MLF	-2.9394	A_aP	Y1
BA010	IgG_PT	0.0317145	MLF	-4.97871	A_aP	D0
BA010	IgG_PT	1.57052	MLF	0.651244	A_aP	D28
BA010	IgG_PT	0.0628939	MLF	-3.99094	A_aP	Y1
BA011	IgG_PT	0.0545394	MLF	-4.19656	A_aP	D0
BA011	IgG_PT	0.398681	MLF	-1.32669	A_aP	D28
BA011	IgG_PT	0.085497	MLF	-3.54798	A_aP	Y1
BA012	IgG_PT	0.00297802	MLF	-8.39143	A_aP	D0
BA012	IgG_PT	0.16813	MLF	-2.57235	A_aP	D28
BA012	IgG_PT	0.0657863	MLF	-3.92607	A_aP	Y1
BA013	IgG_PT	0.121756	MLF	-3.03794	A_aP	D0
BA013	IgG_PT	0.300774	MLF	-1.73325	A_aP	D28
BA013	IgG_PT	0.0607306	MLF	-4.04143	A_aP	Y1
BA014	IgG_PT	0.01257	MLF	-6.31387	A_aP	D0
BA014	IgG_PT	0.170286	MLF	-2.55397	A_aP	D28
BA014	IgG_PT	0.0426665	MLF	-4.55075	A_aP	Y1
BA017	IgG_PT	0.031985	MLF	-4.96646	A_aP	D0
BA017	IgG_PT	0.267078	MLF	-1.90467	A_aP	D28
BA017	IgG_PT	0.0924299	MLF	-3.4355	A_aP	Y1
BA018	IgG_PT	0.023592	MLF	-5.40556	A_aP	D0
BA018	IgG_PT	0.00644422	MLF	-7.27778	A_aP	Y1
BA123	IgG_PT	0.141086	MLF	-2.82536	A_aP	D0
BA123	IgG_PT	0.0932867	MLF	-3.42219	A_aP	D28
BA123	IgG_PT	0.0591707	MLF	-4.07897	A_aP	Y1
BA124	IgG_PT	0.00543733	MLF	-7.52289	A_aP	D0
BA124	IgG_PT	0.03123	MLF	-5.00092	A_aP	D28
BA124	IgG_PT	0.00832479	MLF	-6.90837	A_aP	Y1
BA126	IgG_PT	0.602635	MLF	-0.730644	A_aP	D0
BA126	IgG_PT	0.3618	MLF	-1.46674	A_aP	D28
BA126	IgG_PT	0.684628	MLF	-0.546609	A_aP	Y1
BA127	IgG_PT	0.00734445	MLF	-7.08913	A_aP	D0
BA127	IgG_PT	0.387803	MLF	-1.36661	A_aP	D28
BA127	IgG_PT	0.0114927	MLF	-6.44314	A_aP	Y1
BA129	IgG_PT	0.0143276	MLF	-6.12506	A_aP	D0
BA129	IgG_PT	0.369286	MLF	-1.43719	A_aP	D28
BA129	IgG_PT	0.0953882	MLF	-3.39005	A_aP	Y1
BB019	IgG_PT	0.205644	MLF	-2.28178	A_aP	D0
BB019	IgG_PT	0.447145	MLF	-1.16119	A_aP	D28
BB019	IgG_PT	0.111277	MLF	-3.16778	A_aP	Y1
BB020	IgG_PT	0.0253042	MLF	-5.30448	A_aP	D0
BB020	IgG_PT	0.330203	MLF	-1.59858	A_aP	D28
BB020	IgG_PT	0.209475	MLF	-2.25515	A_aP	Y1
BB021	IgG_PT	0.0108352	MLF	-6.52813	A_aP	D0
BB021	IgG_PT	0.185293	MLF	-2.43212	A_aP	D28
BB021	IgG_PT	0.0185715	MLF	-5.75076	A_aP	Y1
BB024	IgG_PT	0.0682836	MLF	-3.87232	A_aP	D0
BB024	IgG_PT	2.09826	MLF	1.0692	A_aP	D28
BB024	IgG_PT	0.0846336	MLF	-3.56263	A_aP	Y1
BB025	IgG_PT	0.0133658	MLF	-6.22531	A_aP	D0
BB025	IgG_PT	0.318388	MLF	-1.65114	A_aP	D28
BB025	IgG_PT	0.14691	MLF	-2.767	A_aP	Y1
BB026	IgG_PT	0.065275	MLF	-3.93733	A_aP	D0
BB026	IgG_PT	0.401625	MLF	-1.31608	A_aP	D28
BB026	IgG_PT	0.12411	MLF	-3.01031	A_aP	Y1
BB027	IgG_PT	0.0269616	MLF	-5.21295	A_aP	D0
BB027	IgG_PT	0.361629	MLF	-1.46742	A_aP	D28
BB027	IgG_PT	0.0791488	MLF	-3.65929	A_aP	Y1
BB028	IgG_PT	0.0445172	MLF	-4.48949	A_aP	D0
BB028	IgG_PT	0.15967	MLF	-2.64684	A_aP	D28
BB028	IgG_PT	0.00176295	MLF	-9.14779	A_aP	Y1
BB029	IgG_PT	0.0199946	MLF	-5.64425	A_aP	D0
BB029	IgG_PT	0.24594	MLF	-2.02362	A_aP	D28
BB029	IgG_PT	0.0511764	MLF	-4.28838	A_aP	Y1
BB030	IgG_PT	0.0136782	MLF	-6.19198	A_aP	D0
BB030	IgG_PT	0.265408	MLF	-1.91372	A_aP	D28
BB030	IgG_PT	0.10268	MLF	-3.28378	A_aP	Y1
BB032	IgG_PT	0.00865553	MLF	-6.85216	A_aP	D0
BB032	IgG_PT	1.11064	MLF	0.151397	A_aP	D28
BB032	IgG_PT	0.196846	MLF	-2.34486	A_aP	Y1
BB035	IgG_PT	0.117995	MLF	-3.0832	A_aP	D0
BB035	IgG_PT	1.30371	MLF	0.382628	A_aP	D28
BB035	IgG_PT	0.235522	MLF	-2.08606	A_aP	Y1
BB036	IgG_PT	0.0733203	MLF	-3.76964	A_aP	D0
BB036	IgG_PT	0.16534	MLF	-2.59649	A_aP	Y1
BB133	IgG_PT	0.0384703	MLF	-4.70011	A_aP	D0
BB133	IgG_PT	0.489319	MLF	-1.03115	A_aP	D28
BB133	IgG_PT	0.0159034	MLF	-5.97452	A_aP	Y1
BB134	IgG_PT	0.16455	MLF	-2.6034	A_aP	D0
BB134	IgG_PT	0.57218	MLF	-0.805459	A_aP	D28
BB134	IgG_PT	0.03611	MLF	-4.79146	A_aP	Y1
BK038	IgG_PT	0.0358848	MLF	-4.80048	B_aP	D0
BK038	IgG_PT	0.120127	MLF	-3.05737	B_aP	D28
BK038	IgG_PT	0.497887	MLF	-1.00611	B_aP	Y1
BK041	IgG_PT	0.0475324	MLF	-4.39495	B_aP	D0
BK041	IgG_PT	0.258481	MLF	-1.95187	B_aP	D28
BK041	IgG_PT	0.178942	MLF	-2.48243	B_aP	Y1
BK045	IgG_PT	0.0471129	MLF	-4.40773	B_aP	D0
BK045	IgG_PT	0.206293	MLF	-2.27723	B_aP	D28
BK045	IgG_PT	1.27694	MLF	0.35269	B_aP	Y1
BK047	IgG_PT	0.0546224	MLF	-4.19436	B_aP	D0
BK047	IgG_PT	0.474521	MLF	-1.07546	B_aP	D28
BK047	IgG_PT	0.100149	MLF	-3.31978	B_aP	Y1
BK048	IgG_PT	0.0115625	MLF	-6.4344	B_aP	D0
BK048	IgG_PT	0.175906	MLF	-2.50713	B_aP	D28
BK048	IgG_PT	0.143076	MLF	-2.80515	B_aP	Y1
BK142	IgG_PT	0.321497	MLF	-1.63712	B_aP	D0
BK142	IgG_PT	3.40538	MLF	1.76782	B_aP	D28
BK143	IgG_PT	0.38734	MLF	-1.36833	B_aP	D0
BK143	IgG_PT	3.5215	MLF	1.81619	B_aP	D28
BL051	IgG_PT	0.113613	MLF	-3.1378	B_aP	D0
BL051	IgG_PT	0.142153	MLF	-2.81449	B_aP	D28
BL051	IgG_PT	0.0416671	MLF	-4.58495	B_aP	Y1
BL052	IgG_PT	0.0283364	MLF	-5.1412	B_aP	D0
BL052	IgG_PT	1.12416	MLF	0.168854	B_aP	D28
BL052	IgG_PT	0.0261538	MLF	-5.25684	B_aP	Y1
BL053	IgG_PT	0.173954	MLF	-2.52322	B_aP	D0
BL053	IgG_PT	0.337925	MLF	-1.56523	B_aP	D28
BL053	IgG_PT	0.0525925	MLF	-4.249	B_aP	Y1
BL056	IgG_PT	0.0292948	MLF	-5.09321	B_aP	D0
BL056	IgG_PT	0.0555568	MLF	-4.16989	B_aP	D28
BL056	IgG_PT	0.039978	MLF	-4.64465	B_aP	Y1
BL149	IgG_PT	0.00552809	MLF	-7.499	B_aP	D0
BL149	IgG_PT	0.0463212	MLF	-4.43218	B_aP	D28
BL150	IgG_PT	0.253667	MLF	-1.97899	B_aP	D0
BL150	IgG_PT	0.595099	MLF	-0.748799	B_aP	D28
BL151	IgG_PT	0.0165526	MLF	-5.91679	B_aP	D0
BL151	IgG_PT	2.14821	MLF	1.10313	B_aP	D28
BL152	IgG_PT	0.0378772	MLF	-4.72253	B_aP	D0
BL152	IgG_PT	0.0625231	MLF	-3.99947	B_aP	D28
BM063	IgG_PT	0.00239056	MLF	-8.70843	B_aP	D0
BM063	IgG_PT	0.24294	MLF	-2.04133	B_aP	D28
BM063	IgG_PT	0.0432452	MLF	-4.53132	B_aP	Y1
BM070	IgG_PT	0.925426	MLF	-0.111811	B_aP	D0
BM070	IgG_PT	3.0522	MLF	1.60985	B_aP	D28
BM070	IgG_PT	1.84269	MLF	0.881811	B_aP	Y1
BM156	IgG_PT	0.104673	MLF	-3.25604	B_aP	D0
BM156	IgG_PT	0.93956	MLF	-0.0899428	B_aP	D28
BM157	IgG_PT	0.0659756	MLF	-3.92192	B_aP	D0
BM157	IgG_PT	1.61888	MLF	0.694998	B_aP	D28
BM158	IgG_PT	0.0773765	MLF	-3.69196	B_aP	D0
BM158	IgG_PT	0.439808	MLF	-1.18505	B_aP	D28
BM183	IgG_PT	0.220196	MLF	-2.18314	B_aP	D0
BM183	IgG_PT	0.822808	MLF	-0.281372	B_aP	D28
BM184	IgG_PT	0.0391083	MLF	-4.67638	B_aP	D0
BM184	IgG_PT	0.194359	MLF	-2.36321	B_aP	D28
BA001	IgA_PT	0.01371	MLF	-6.18863	A_aP	D0
BA001	IgA_PT	0.191921	MLF	-2.38141	A_aP	D28
BA001	IgA_PT	0.157609	MLF	-2.66558	A_aP	Y1
BA003	IgA_PT	0.836403	MLF	-0.25773	A_aP	D0
BA003	IgA_PT	1.31511	MLF	0.395185	A_aP	D28
BA003	IgA_PT	1.25257	MLF	0.324886	A_aP	Y1
BA004	IgA_PT	0.119339	MLF	-3.06686	A_aP	D0
BA004	IgA_PT	0.245437	MLF	-2.02658	A_aP	D28
BA004	IgA_PT	0.233425	MLF	-2.09897	A_aP	Y1
BA005	IgA_PT	0.103703	MLF	-3.26947	A_aP	D0
BA005	IgA_PT	0.0734946	MLF	-3.76622	A_aP	D28
BA005	IgA_PT	0.038843	MLF	-4.6862	A_aP	Y1
BA007	IgA_PT	0.175251	MLF	-2.51251	A_aP	D0
BA007	IgA_PT	0.170113	MLF	-2.55544	A_aP	D28
BA007	IgA_PT	0.165921	MLF	-2.59143	A_aP	Y1
BA010	IgA_PT	0.432959	MLF	-1.2077	A_aP	D0
BA010	IgA_PT	0.774961	MLF	-0.367804	A_aP	D28
BA010	IgA_PT	0.0403819	MLF	-4.63015	A_aP	Y1
BA011	IgA_PT	1.88669	MLF	0.915856	A_aP	D0
BA011	IgA_PT	0.694475	MLF	-0.526005	A_aP	D28
BA011	IgA_PT	0.308012	MLF	-1.69894	A_aP	Y1
BA012	IgA_PT	0.0243804	MLF	-5.35813	A_aP	D0
BA012	IgA_PT	0.0485067	MLF	-4.36567	A_aP	D28
BA012	IgA_PT	0.0521014	MLF	-4.26253	A_aP	Y1
BA013	IgA_PT	0.551015	MLF	-0.859836	A_aP	D0
BA013	IgA_PT	0.579059	MLF	-0.788218	A_aP	D28
BA013	IgA_PT	0.409951	MLF	-1.28648	A_aP	Y1
BA014	IgA_PT	0.0333211	MLF	-4.90742	A_aP	D0
BA014	IgA_PT	0.0229364	MLF	-5.44621	A_aP	D28
BA014	IgA_PT	0.0178442	MLF	-5.8084	A_aP	Y1
BA017	IgA_PT	0.057605	MLF	-4.11766	A_aP	D0
BA017	IgA_PT	0.0211151	MLF	-5.56558	A_aP	D28
BA017	IgA_PT	0.776178	MLF	-0.36554	A_aP	Y1
BA018	IgA_PT	0.108016	MLF	-3.21069	A_aP	D0
BA018	IgA_PT	0.00846823	MLF	-6.88372	A_aP	Y1
BA123	IgA_PT	0.0699432	MLF	-3.83767	A_aP	D0
BA123	IgA_PT	0.0536258	MLF	-4.22093	A_aP	D28
BA123	IgA_PT	0.117698	MLF	-3.08684	A_aP	Y1
BA124	IgA_PT	0.229154	MLF	-2.12561	A_aP	D0
BA124	IgA_PT	0.122391	MLF	-3.03043	A_aP	D28
BA124	IgA_PT	0.278684	MLF	-1.8433	A_aP	Y1
BA126	IgA_PT	1.86359	MLF	0.898086	A_aP	D0
BA126	IgA_PT	2.41922	MLF	1.27454	A_aP	D28
BA126	IgA_PT	0.158578	MLF	-2.65673	A_aP	Y1
BA127	IgA_PT	0.200253	MLF	-2.32011	A_aP	D0
BA127	IgA_PT	1.65616	MLF	0.727844	A_aP	D28
BA127	IgA_PT	0.109648	MLF	-3.18904	A_aP	Y1
BA129	IgA_PT	0.061877	MLF	-4.01445	A_aP	D0
BA129	IgA_PT	0.28097	MLF	-1.83151	A_aP	D28
BA129	IgA_PT	0.215442	MLF	-2.21463	A_aP	Y1
BB019	IgA_PT	4.75246	MLF	2.24867	A_aP	D0
BB019	IgA_PT	1.81088	MLF	0.85669	A_aP	D28
BB019	IgA_PT	1.03145	MLF	0.0446778	A_aP	Y1
BB020	IgA_PT	0.780894	MLF	-0.356801	A_aP	D0
BB020	IgA_PT	0.645394	MLF	-0.631748	A_aP	D28
BB020	IgA_PT	0.879014	MLF	-0.186042	A_aP	Y1
BB021	IgA_PT	0.116453	MLF	-3.10218	A_aP	D0
BB021	IgA_PT	0.0746377	MLF	-3.74395	A_aP	D28
BB021	IgA_PT	0.0809692	MLF	-3.62648	A_aP	Y1
BB024	IgA_PT	0.0940325	MLF	-3.4107	A_aP	D0
BB024	IgA_PT	0.634603	MLF	-0.656073	A_aP	D28
BB024	IgA_PT	0.219732	MLF	-2.18618	A_aP	Y1
BB025	IgA_PT	0.114991	MLF	-3.12041	A_aP	D0
BB025	IgA_PT	0.108262	MLF	-3.2074	A_aP	D28
BB025	IgA_PT	0.0567071	MLF	-4.14033	A_aP	Y1
BB026	IgA_PT	0.591115	MLF	-0.75849	A_aP	D0
BB026	IgA_PT	0.284595	MLF	-1.81302	A_aP	D28
BB026	IgA_PT	0.319775	MLF	-1.64487	A_aP	Y1
BB027	IgA_PT	0.0110663	MLF	-6.49768	A_aP	D0
BB027	IgA_PT	0.00841873	MLF	-6.89218	A_aP	D28
BB027	IgA_PT	0.0407852	MLF	-4.61581	A_aP	Y1
BB028	IgA_PT	1.187	MLF	0.247322	A_aP	D0
BB028	IgA_PT	1.1427	MLF	0.192442	A_aP	D28
BB028	IgA_PT	0.0511199	MLF	-4.28997	A_aP	Y1
BB029	IgA_PT	0.199317	MLF	-2.32687	A_aP	D0
BB029	IgA_PT	0.614882	MLF	-0.701617	A_aP	D28
BB029	IgA_PT	0.480119	MLF	-1.05854	A_aP	Y1
BB030	IgA_PT	0.871431	MLF	-0.198542	A_aP	D0
BB030	IgA_PT	2.90575	MLF	1.53891	A_aP	D28
BB030	IgA_PT	0.608225	MLF	-0.717322	A_aP	Y1
BB032	IgA_PT	0.254143	MLF	-1.97629	A_aP	D0
BB032	IgA_PT	0.246536	MLF	-2.02013	A_aP	D28
BB032	IgA_PT	1.03771	MLF	0.0533979	A_aP	Y1
BB035	IgA_PT	0.898979	MLF	-0.15364	A_aP	D0
BB035	IgA_PT	0.91178	MLF	-0.133243	A_aP	D28
BB035	IgA_PT	0.696667	MLF	-0.521459	A_aP	Y1
BB036	IgA_PT	0.603925	MLF	-0.727558	A_aP	D0
BB036	IgA_PT	0.0443536	MLF	-4.49481	A_aP	Y1
BB133	IgA_PT	0.874	MLF	-0.194294	A_aP	D0
BB133	IgA_PT	1.45465	MLF	0.540672	A_aP	D28
BB133	IgA_PT	0.068364	MLF	-3.87062	A_aP	Y1
BB134	IgA_PT	0.533989	MLF	-0.905118	A_aP	D0
BB134	IgA_PT	0.179627	MLF	-2.47693	A_aP	D28
BB134	IgA_PT	0.0480476	MLF	-4.37939	A_aP	Y1
BK038	IgA_PT	0.959228	MLF	-0.0600538	B_aP	D0
BK038	IgA_PT	0.582607	MLF	-0.779405	B_aP	D28
BK038	IgA_PT	0.227663	MLF	-2.13503	B_aP	Y1
BK041	IgA_PT	0.413498	MLF	-1.27405	B_aP	D0
BK041	IgA_PT	0.175842	MLF	-2.50765	B_aP	D28
BK041	IgA_PT	0.129893	MLF	-2.9446	B_aP	Y1
BK045	IgA_PT	1.01755	MLF	0.0251054	B_aP	D0
BK045	IgA_PT	0.511657	MLF	-0.966752	B_aP	D28
BK045	IgA_PT	0.903071	MLF	-0.147088	B_aP	Y1
BK047	IgA_PT	1.19999	MLF	0.263021	B_aP	D0
BK047	IgA_PT	0.137646	MLF	-2.86097	B_aP	D28
BK047	IgA_PT	0.212318	MLF	-2.2357	B_aP	Y1
BK048	IgA_PT	0.0204279	MLF	-5.61331	B_aP	D0
BK048	IgA_PT	0.0253567	MLF	-5.30149	B_aP	D28
BK048	IgA_PT	0.0483277	MLF	-4.37101	B_aP	Y1
BK142	IgA_PT	0.849735	MLF	-0.234916	B_aP	D0
BK142	IgA_PT	0.870426	MLF	-0.200206	B_aP	D28
BK143	IgA_PT	4.86189	MLF	2.28152	B_aP	D0
BK143	IgA_PT	0.184785	MLF	-2.43608	B_aP	D28
BL051	IgA_PT	0.5709	MLF	-0.808691	B_aP	D0
BL051	IgA_PT	0.22211	MLF	-2.17066	B_aP	D28
BL051	IgA_PT	0.345474	MLF	-1.53335	B_aP	Y1
BL052	IgA_PT	0.034974	MLF	-4.83757	B_aP	D0
BL052	IgA_PT	0.68109	MLF	-0.554082	B_aP	D28
BL052	IgA_PT	0.453616	MLF	-1.14046	B_aP	Y1
BL053	IgA_PT	0.278995	MLF	-1.84169	B_aP	D0
BL053	IgA_PT	0.466122	MLF	-1.10122	B_aP	D28
BL053	IgA_PT	0.0895497	MLF	-3.48117	B_aP	Y1
BL056	IgA_PT	1.13439	MLF	0.181922	B_aP	D0
BL056	IgA_PT	0.236406	MLF	-2.08066	B_aP	D28
BL056	IgA_PT	1.08195	MLF	0.113628	B_aP	Y1
BL149	IgA_PT	0.0250473	MLF	-5.3192	B_aP	D0
BL149	IgA_PT	0.039996	MLF	-4.644	B_aP	D28
BL150	IgA_PT	0.448788	MLF	-1.15589	B_aP	D0
BL150	IgA_PT	0.694459	MLF	-0.526038	B_aP	D28
BL151	IgA_PT	0.0422267	MLF	-4.5657	B_aP	D0
BL151	IgA_PT	0.430837	MLF	-1.21479	B_aP	D28
BL152	IgA_PT	0.314525	MLF	-1.66875	B_aP	D0
BL152	IgA_PT	0.224373	MLF	-2.15603	B_aP	D28
BM063	IgA_PT	0.0692342	MLF	-3.85237	B_aP	D0
BM063	IgA_PT	0.57806	MLF	-0.79071	B_aP	D28
BM063	IgA_PT	0.0878531	MLF	-3.50876	B_aP	Y1
BM070	IgA_PT	0.829158	MLF	-0.270282	B_aP	D0
BM070	IgA_PT	0.121748	MLF	-3.03803	B_aP	D28
BM070	IgA_PT	0.046388	MLF	-4.43011	B_aP	Y1
BM156	IgA_PT	0.354715	MLF	-1.49527	B_aP	D0
BM156	IgA_PT	0.229479	MLF	-2.12356	B_aP	D28
BM157	IgA_PT	0.0221338	MLF	-5.4976	B_aP	D0
BM157	IgA_PT	0.233501	MLF	-2.0985	B_aP	D28
BM158	IgA_PT	0.0130835	MLF	-6.25611	B_aP	D0
BM158	IgA_PT	0.0648338	MLF	-3.94711	B_aP	D28
BM183	IgA_PT	0.399094	MLF	-1.3252	B_aP	D0
BM183	IgA_PT	0.291083	MLF	-1.7805	B_aP	D28
BM184	IgA_PT	0.0993166	MLF	-3.33182	B_aP	D0
BM184	IgA_PT	0.0717055	MLF	-3.80177	B_aP	D28
BA001	IgG_FHA	0.0176981	MLF	-5.82026	A_aP	D0
BA001	IgG_FHA	9.37221	MLF	3.22839	A_aP	D28
BA001	IgG_FHA	0.480744	MLF	-1.05666	A_aP	Y1
BA003	IgG_FHA	0.931655	MLF	-0.102132	A_aP	D0
BA003	IgG_FHA	0.812292	MLF	-0.299929	A_aP	D28
BA003	IgG_FHA	0.408956	MLF	-1.28998	A_aP	Y1
BA004	IgG_FHA	0.0389802	MLF	-4.68112	A_aP	D0
BA004	IgG_FHA	0.0989734	MLF	-3.33682	A_aP	D28
BA004	IgG_FHA	0.125843	MLF	-2.99031	A_aP	Y1
BA005	IgG_FHA	0.120978	MLF	-3.04719	A_aP	D0
BA005	IgG_FHA	0.875107	MLF	-0.192469	A_aP	D28
BA005	IgG_FHA	0.121064	MLF	-3.04616	A_aP	Y1
BA007	IgG_FHA	0.777951	MLF	-0.362248	A_aP	D0
BA007	IgG_FHA	0.567937	MLF	-0.816198	A_aP	D28
BA007	IgG_FHA	0.128197	MLF	-2.96356	A_aP	Y1
BA010	IgG_FHA	0.0391262	MLF	-4.67572	A_aP	D0
BA010	IgG_FHA	2.23155	MLF	1.15805	A_aP	D28
BA010	IgG_FHA	0.0889378	MLF	-3.49106	A_aP	Y1
BA011	IgG_FHA	0.0714194	MLF	-3.80754	A_aP	D0
BA011	IgG_FHA	1.22133	MLF	0.288457	A_aP	D28
BA011	IgG_FHA	0.157593	MLF	-2.66572	A_aP	Y1
BA012	IgG_FHA	0.00197499	MLF	-8.98394	A_aP	D0
BA012	IgG_FHA	0.314382	MLF	-1.66941	A_aP	D28
BA012	IgG_FHA	0.0823565	MLF	-3.60197	A_aP	Y1
BA013	IgG_FHA	0.209411	MLF	-2.25559	A_aP	D0
BA013	IgG_FHA	0.663882	MLF	-0.591002	A_aP	D28
BA013	IgG_FHA	0.278423	MLF	-1.84465	A_aP	Y1
BA014	IgG_FHA	0.00342102	MLF	-8.19136	A_aP	D0
BA014	IgG_FHA	0.13815	MLF	-2.85569	A_aP	D28
BA014	IgG_FHA	0.0413495	MLF	-4.59599	A_aP	Y1
BA017	IgG_FHA	0.0107715	MLF	-6.53664	A_aP	D0
BA017	IgG_FHA	0.236913	MLF	-2.07757	A_aP	D28
BA017	IgG_FHA	0.0495564	MLF	-4.33479	A_aP	Y1
BA018	IgG_FHA	0.0115899	MLF	-6.43099	A_aP	D0
BA018	IgG_FHA	0.00260096	MLF	-8.58674	A_aP	Y1
BA123	IgG_FHA	0.659526	MLF	-0.600499	A_aP	D0
BA123	IgG_FHA	0.276094	MLF	-1.85677	A_aP	D28
BA123	IgG_FHA	0.221027	MLF	-2.17771	A_aP	Y1
BA124	IgG_FHA	0.174634	MLF	-2.51759	A_aP	D0
BA124	IgG_FHA	0.146755	MLF	-2.76852	A_aP	D28
BA124	IgG_FHA	0.036026	MLF	-4.79482	A_aP	Y1
BA126	IgG_FHA	0.10717	MLF	-3.22202	A_aP	D0
BA126	IgG_FHA	0.13441	MLF	-2.89529	A_aP	D28
BA126	IgG_FHA	0.101114	MLF	-3.30594	A_aP	Y1
BA127	IgG_FHA	0.00718082	MLF	-7.12164	A_aP	D0
BA127	IgG_FHA	0.811848	MLF	-0.300718	A_aP	D28
BA127	IgG_FHA	0.0278251	MLF	-5.16747	A_aP	Y1
BA129	IgG_FHA	0.127012	MLF	-2.97696	A_aP	D0
BA129	IgG_FHA	0.499237	MLF	-1.0022	A_aP	D28
BA129	IgG_FHA	0.287175	MLF	-1.8	A_aP	Y1
BB019	IgG_FHA	0.288001	MLF	-1.79586	A_aP	D0
BB019	IgG_FHA	0.910251	MLF	-0.135664	A_aP	D28
BB019	IgG_FHA	0.16844	MLF	-2.56969	A_aP	Y1
BB020	IgG_FHA	0.0259544	MLF	-5.26788	A_aP	D0
BB020	IgG_FHA	1.20953	MLF	0.27445	A_aP	D28
BB020	IgG_FHA	0.696671	MLF	-0.52145	A_aP	Y1
BB021	IgG_FHA	0.025389	MLF	-5.29966	A_aP	D0
BB021	IgG_FHA	0.239689	MLF	-2.06077	A_aP	D28
BB021	IgG_FHA	0.0328344	MLF	-4.92865	A_aP	Y1
BB024	IgG_FHA	0.330281	MLF	-1.59823	A_aP	D0
BB024	IgG_FHA	4.3009	MLF	2.10464	A_aP	D28
BB024	IgG_FHA	0.262056	MLF	-1.93205	A_aP	Y1
BB025	IgG_FHA	0.0120844	MLF	-6.37071	A_aP	D0
BB025	IgG_FHA	0.417322	MLF	-1.26077	A_aP	D28
BB025	IgG_FHA	0.214049	MLF	-2.22399	A_aP	Y1
BB026	IgG_FHA	0.277544	MLF	-1.84921	A_aP	D0
BB026	IgG_FHA	1.12801	MLF	0.173778	A_aP	D28
BB026	IgG_FHA	0.576649	MLF	-0.794235	A_aP	Y1
BB027	IgG_FHA	0.050813	MLF	-4.29866	A_aP	D0
BB027	IgG_FHA	2.06647	MLF	1.04717	A_aP	D28
BB027	IgG_FHA	0.114014	MLF	-3.13272	A_aP	Y1
BB028	IgG_FHA	0.178359	MLF	-2.48714	A_aP	D0
BB028	IgG_FHA	0.416352	MLF	-1.26413	A_aP	D28
BB028	IgG_FHA	0.0168294	MLF	-5.89287	A_aP	Y1
BB029	IgG_FHA	0.100946	MLF	-3.30835	A_aP	D0
BB029	IgG_FHA	0.750795	MLF	-0.41351	A_aP	D28
BB029	IgG_FHA	0.176473	MLF	-2.50248	A_aP	Y1
BB030	IgG_FHA	0.0315173	MLF	-4.98771	A_aP	D0
BB030	IgG_FHA	1.22263	MLF	0.28999	A_aP	D28
BB030	IgG_FHA	0.191067	MLF	-2.38785	A_aP	Y1
BB032	IgG_FHA	0.328733	MLF	-1.60501	A_aP	D0
BB032	IgG_FHA	8.19065	MLF	3.03398	A_aP	D28
BB032	IgG_FHA	3.18877	MLF	1.673	A_aP	Y1
BB035	IgG_FHA	0.212292	MLF	-2.23588	A_aP	D0
BB035	IgG_FHA	1.31439	MLF	0.394395	A_aP	D28
BB035	IgG_FHA	0.303991	MLF	-1.7179	A_aP	Y1
BB036	IgG_FHA	0.294241	MLF	-1.76493	A_aP	D0
BB036	IgG_FHA	0.473359	MLF	-1.07899	A_aP	Y1
BB133	IgG_FHA	0.232988	MLF	-2.10167	A_aP	D0
BB133	IgG_FHA	7.42333	MLF	2.89207	A_aP	D28
BB133	IgG_FHA	0.176819	MLF	-2.49965	A_aP	Y1
BB134	IgG_FHA	0.115323	MLF	-3.11625	A_aP	D0
BB134	IgG_FHA	0.796405	MLF	-0.328426	A_aP	D28
BB134	IgG_FHA	0.0759726	MLF	-3.71838	A_aP	Y1
BK038	IgG_FHA	0.0432331	MLF	-4.53172	B_aP	D0
BK038	IgG_FHA	0.0874514	MLF	-3.51538	B_aP	D28
BK038	IgG_FHA	0.61355	MLF	-0.704746	B_aP	Y1
BK041	IgG_FHA	0.0209673	MLF	-5.57572	B_aP	D0
BK041	IgG_FHA	0.314533	MLF	-1.66872	B_aP	D28
BK041	IgG_FHA	0.262942	MLF	-1.92718	B_aP	Y1
BK045	IgG_FHA	0.0462343	MLF	-4.43489	B_aP	D0
BK045	IgG_FHA	0.132025	MLF	-2.92112	B_aP	D28
BK045	IgG_FHA	1.1412	MLF	0.190555	B_aP	Y1
BK047	IgG_FHA	0.159771	MLF	-2.64592	B_aP	D0
BK047	IgG_FHA	0.406084	MLF	-1.30015	B_aP	D28
BK047	IgG_FHA	0.169726	MLF	-2.55872	B_aP	Y1
BK048	IgG_FHA	0.101063	MLF	-3.30667	B_aP	D0
BK048	IgG_FHA	0.482581	MLF	-1.05116	B_aP	D28
BK048	IgG_FHA	0.257418	MLF	-1.95781	B_aP	Y1
BK142	IgG_FHA	0.970264	MLF	-0.0435511	B_aP	D0
BK142	IgG_FHA	2.52706	MLF	1.33746	B_aP	D28
BK143	IgG_FHA	1.06573	MLF	0.0918417	B_aP	D0
BK143	IgG_FHA	5.54159	MLF	2.4703	B_aP	D28
BL051	IgG_FHA	1.60713	MLF	0.68449	B_aP	D0
BL051	IgG_FHA	0.118632	MLF	-3.07543	B_aP	D28
BL051	IgG_FHA	0.427232	MLF	-1.22691	B_aP	Y1
BL052	IgG_FHA	0.124298	MLF	-3.00812	B_aP	D0
BL052	IgG_FHA	4.1985	MLF	2.06987	B_aP	D28
BL052	IgG_FHA	0.136467	MLF	-2.87338	B_aP	Y1
BL053	IgG_FHA	0.517122	MLF	-0.951424	B_aP	D0
BL053	IgG_FHA	1.93959	MLF	0.955749	B_aP	D28
BL053	IgG_FHA	0.107191	MLF	-3.22174	B_aP	Y1
BL056	IgG_FHA	0.0685521	MLF	-3.86665	B_aP	D0
BL056	IgG_FHA	0.619971	MLF	-0.689727	B_aP	D28
BL056	IgG_FHA	0.353109	MLF	-1.50182	B_aP	Y1
BL149	IgG_FHA	0.0338573	MLF	-4.88439	B_aP	D0
BL149	IgG_FHA	0.126762	MLF	-2.97981	B_aP	D28
BL150	IgG_FHA	0.855317	MLF	-0.225468	B_aP	D0
BL150	IgG_FHA	1.11073	MLF	0.151503	B_aP	D28
BL151	IgG_FHA	0.149268	MLF	-2.74402	B_aP	D0
BL151	IgG_FHA	2.12477	MLF	1.08731	B_aP	D28
BL152	IgG_FHA	0.0507391	MLF	-4.30076	B_aP	D0
BL152	IgG_FHA	0.187974	MLF	-2.41139	B_aP	D28
BM063	IgG_FHA	0.00653079	MLF	-7.25853	B_aP	D0
BM063	IgG_FHA	0.329805	MLF	-1.60032	B_aP	D28
BM063	IgG_FHA	0.0681126	MLF	-3.87593	B_aP	Y1
BM070	IgG_FHA	0.506252	MLF	-0.982074	B_aP	D0
BM070	IgG_FHA	7.11524	MLF	2.83091	B_aP	D28
BM070	IgG_FHA	1.36328	MLF	0.447084	B_aP	Y1
BM156	IgG_FHA	0.497722	MLF	-1.00659	B_aP	D0
BM156	IgG_FHA	1.65074	MLF	0.72311	B_aP	D28
BM157	IgG_FHA	0.21529	MLF	-2.21565	B_aP	D0
BM157	IgG_FHA	3.06988	MLF	1.61818	B_aP	D28
BM158	IgG_FHA	0.0812351	MLF	-3.62175	B_aP	D0
BM158	IgG_FHA	1.21713	MLF	0.283477	B_aP	D28
BM183	IgG_FHA	0.646781	MLF	-0.628652	B_aP	D0
BM183	IgG_FHA	2.18061	MLF	1.12473	B_aP	D28
BM184	IgG_FHA	0.0526572	MLF	-4.24722	B_aP	D0
BM184	IgG_FHA	0.308421	MLF	-1.69703	B_aP	D28
BA001	IgA_FHA	0.0222993	MLF	-5.48685	A_aP	D0
BA001	IgA_FHA	0.306215	MLF	-1.70738	A_aP	D28
BA001	IgA_FHA	0.129327	MLF	-2.9509	A_aP	Y1
BA003	IgA_FHA	0.798293	MLF	-0.325009	A_aP	D0
BA003	IgA_FHA	0.851805	MLF	-0.231405	A_aP	D28
BA003	IgA_FHA	0.559113	MLF	-0.838789	A_aP	Y1
BA004	IgA_FHA	0.104959	MLF	-3.25211	A_aP	D0
BA004	IgA_FHA	0.263349	MLF	-1.92495	A_aP	D28
BA004	IgA_FHA	0.0584035	MLF	-4.0978	A_aP	Y1
BA005	IgA_FHA	0.225771	MLF	-2.14707	A_aP	D0
BA005	IgA_FHA	0.054028	MLF	-4.21015	A_aP	D28
BA005	IgA_FHA	0.0399009	MLF	-4.64744	A_aP	Y1
BA007	IgA_FHA	4.06547	MLF	2.02342	A_aP	D0
BA007	IgA_FHA	2.50905	MLF	1.32714	A_aP	D28
BA007	IgA_FHA	1.39955	MLF	0.484964	A_aP	Y1
BA010	IgA_FHA	0.0679564	MLF	-3.87925	A_aP	D0
BA010	IgA_FHA	0.11184	MLF	-3.16049	A_aP	D28
BA010	IgA_FHA	0.0215743	MLF	-5.53454	A_aP	Y1
BA011	IgA_FHA	0.215982	MLF	-2.21102	A_aP	D0
BA011	IgA_FHA	0.117902	MLF	-3.08434	A_aP	D28
BA011	IgA_FHA	0.0888784	MLF	-3.49202	A_aP	Y1
BA012	IgA_FHA	0.0648767	MLF	-3.94616	A_aP	D0
BA012	IgA_FHA	0.0837576	MLF	-3.57764	A_aP	D28
BA012	IgA_FHA	0.0257964	MLF	-5.27669	A_aP	Y1
BA013	IgA_FHA	5.03647	MLF	2.33241	A_aP	D0
BA013	IgA_FHA	3.66307	MLF	1.87305	A_aP	D28
BA013	IgA_FHA	0.504752	MLF	-0.986355	A_aP	Y1
BA014	IgA_FHA	0.0585777	MLF	-4.09351	A_aP	D0
BA014	IgA_FHA	0.0438147	MLF	-4.51244	A_aP	D28
BA014	IgA_FHA	0.0258555	MLF	-5.27339	A_aP	Y1
BA017	IgA_FHA	0.00629	MLF	-7.31272	A_aP	D0
BA017	IgA_FHA	0.01883	MLF	-5.73082	A_aP	D28
BA017	IgA_FHA	0.0987506	MLF	-3.34007	A_aP	Y1
BA018	IgA_FHA	0.00399	MLF	-7.9694	A_aP	D0
BA018	IgA_FHA	0.00632	MLF	-7.30586	A_aP	Y1
BA123	IgA_FHA	0.0322188	MLF	-4.95595	A_aP	D0
BA123	IgA_FHA	0.0398362	MLF	-4.64978	A_aP	D28
BA123	IgA_FHA	0.0520853	MLF	-4.26298	A_aP	Y1
BA124	IgA_FHA	0.0201428	MLF	-5.63359	A_aP	D0
BA124	IgA_FHA	0.0146546	MLF	-6.09251	A_aP	D28
BA124	IgA_FHA	0.0482018	MLF	-4.37477	A_aP	Y1
BA126	IgA_FHA	0.0921097	MLF	-3.4405	A_aP	D0
BA126	IgA_FHA	0.143783	MLF	-2.79803	A_aP	D28
BA126	IgA_FHA	0.0261104	MLF	-5.25923	A_aP	Y1
BA127	IgA_FHA	0.0222756	MLF	-5.48839	A_aP	D0
BA127	IgA_FHA	0.119033	MLF	-3.07056	A_aP	D28
BA127	IgA_FHA	0.0356826	MLF	-4.80863	A_aP	Y1
BA129	IgA_FHA	0.060921	MLF	-4.03692	A_aP	D0
BA129	IgA_FHA	0.036252	MLF	-4.7858	A_aP	D28
BA129	IgA_FHA	0.0596621	MLF	-4.06704	A_aP	Y1
BB019	IgA_FHA	1.6038	MLF	0.681495	A_aP	D0
BB019	IgA_FHA	0.762327	MLF	-0.391518	A_aP	D28
BB019	IgA_FHA	0.368904	MLF	-1.43868	A_aP	Y1
BB020	IgA_FHA	0.0316346	MLF	-4.98235	A_aP	D0
BB020	IgA_FHA	0.115449	MLF	-3.11467	A_aP	D28
BB020	IgA_FHA	0.0857045	MLF	-3.54449	A_aP	Y1
BB021	IgA_FHA	0.0134825	MLF	-6.21277	A_aP	D0
BB021	IgA_FHA	0.0237831	MLF	-5.39392	A_aP	D28
BB021	IgA_FHA	0.0785185	MLF	-3.67082	A_aP	Y1
BB024	IgA_FHA	0.0537118	MLF	-4.21862	A_aP	D0
BB024	IgA_FHA	0.27673	MLF	-1.85345	A_aP	D28
BB024	IgA_FHA	0.139636	MLF	-2.84026	A_aP	Y1
BB025	IgA_FHA	0.00946378	MLF	-6.72337	A_aP	D0
BB025	IgA_FHA	0.0179652	MLF	-5.79865	A_aP	D28
BB025	IgA_FHA	0.0265663	MLF	-5.23426	A_aP	Y1
BB026	IgA_FHA	0.0384595	MLF	-4.70051	A_aP	D0
BB026	IgA_FHA	0.0475619	MLF	-4.39405	A_aP	D28
BB026	IgA_FHA	0.0600796	MLF	-4.05698	A_aP	Y1
BB027	IgA_FHA	0.001	MLF	-9.96578	A_aP	D0
BB027	IgA_FHA	0.001	MLF	-9.96578	A_aP	D28
BB027	IgA_FHA	0.001	MLF	-9.96578	A_aP	Y1
BB028	IgA_FHA	0.21524	MLF	-2.21598	A_aP	D0
BB028	IgA_FHA	0.135316	MLF	-2.88559	A_aP	D28
BB028	IgA_FHA	0.151658	MLF	-2.72111	A_aP	Y1
BB029	IgA_FHA	0.0165522	MLF	-5.91684	A_aP	D0
BB029	IgA_FHA	0.0762441	MLF	-3.71323	A_aP	D28
BB029	IgA_FHA	0.0990875	MLF	-3.33515	A_aP	Y1
BB030	IgA_FHA	0.089102	MLF	-3.4884	A_aP	D0
BB030	IgA_FHA	0.402399	MLF	-1.3133	A_aP	D28
BB030	IgA_FHA	0.0875513	MLF	-3.51373	A_aP	Y1
BB032	IgA_FHA	5.40286	MLF	2.43372	A_aP	D0
BB032	IgA_FHA	7.55697	MLF	2.91781	A_aP	D28
BB032	IgA_FHA	7.9809	MLF	2.99655	A_aP	Y1
BB035	IgA_FHA	0.230237	MLF	-2.11881	A_aP	D0
BB035	IgA_FHA	0.193622	MLF	-2.36869	A_aP	D28
BB035	IgA_FHA	0.223186	MLF	-2.16368	A_aP	Y1
BB036	IgA_FHA	0.0303	MLF	-5.04454	A_aP	D0
BB036	IgA_FHA	0.0423381	MLF	-4.5619	A_aP	Y1
BB133	IgA_FHA	0.0388595	MLF	-4.68559	A_aP	D0
BB133	IgA_FHA	0.200264	MLF	-2.32003	A_aP	D28
BB133	IgA_FHA	0.512238	MLF	-0.965115	A_aP	Y1
BB134	IgA_FHA	0.0452875	MLF	-4.46474	A_aP	D0
BB134	IgA_FHA	0.00777298	MLF	-7.00732	A_aP	D28
BB134	IgA_FHA	0.0203485	MLF	-5.61893	A_aP	Y1
BK038	IgA_FHA	0.375167	MLF	-1.4144	B_aP	D0
BK038	IgA_FHA	0.199993	MLF	-2.32198	B_aP	D28
BK038	IgA_FHA	0.139833	MLF	-2.83822	B_aP	Y1
BK041	IgA_FHA	0.113442	MLF	-3.13997	B_aP	D0
BK041	IgA_FHA	0.064615	MLF	-3.95199	B_aP	D28
BK041	IgA_FHA	0.102799	MLF	-3.28211	B_aP	Y1
BK045	IgA_FHA	0.197913	MLF	-2.33706	B_aP	D0
BK045	IgA_FHA	0.178013	MLF	-2.48994	B_aP	D28
BK045	IgA_FHA	0.263192	MLF	-1.92581	B_aP	Y1
BK047	IgA_FHA	0.186095	MLF	-2.42589	B_aP	D0
BK047	IgA_FHA	0.0516425	MLF	-4.2753	B_aP	D28
BK047	IgA_FHA	0.0372197	MLF	-4.74779	B_aP	Y1
BK048	IgA_FHA	0.396028	MLF	-1.33632	B_aP	D0
BK048	IgA_FHA	0.960732	MLF	-0.0577942	B_aP	D28
BK048	IgA_FHA	1.40702	MLF	0.492647	B_aP	Y1
BK142	IgA_FHA	0.604403	MLF	-0.726418	B_aP	D0
BK142	IgA_FHA	1.45067	MLF	0.536715	B_aP	D28
BK143	IgA_FHA	0.837038	MLF	-0.256635	B_aP	D0
BK143	IgA_FHA	0.616925	MLF	-0.696832	B_aP	D28
BL051	IgA_FHA	6.28917	MLF	2.65287	B_aP	D0
BL051	IgA_FHA	0.0174051	MLF	-5.84435	B_aP	D28
BL051	IgA_FHA	2.77421	MLF	1.47208	B_aP	Y1
BL052	IgA_FHA	0.67475	MLF	-0.567575	B_aP	D0
BL052	IgA_FHA	7.25345	MLF	2.85867	B_aP	D28
BL052	IgA_FHA	2.27253	MLF	1.1843	B_aP	Y1
BL053	IgA_FHA	7.30055	MLF	2.86801	B_aP	D0
BL053	IgA_FHA	3.56876	MLF	1.83542	B_aP	D28
BL053	IgA_FHA	0.739661	MLF	-0.435065	B_aP	Y1
BL056	IgA_FHA	0.702068	MLF	-0.510316	B_aP	D0
BL056	IgA_FHA	0.676962	MLF	-0.562854	B_aP	D28
BL056	IgA_FHA	1.30388	MLF	0.382808	B_aP	Y1
BL149	IgA_FHA	0.0154119	MLF	-6.01981	B_aP	D0
BL149	IgA_FHA	0.0278702	MLF	-5.16513	B_aP	D28
BL150	IgA_FHA	0.242092	MLF	-2.04637	B_aP	D0
BL150	IgA_FHA	0.52174	MLF	-0.938596	B_aP	D28
BL151	IgA_FHA	0.164626	MLF	-2.60273	B_aP	D0
BL151	IgA_FHA	0.711763	MLF	-0.49053	B_aP	D28
BL152	IgA_FHA	0.534801	MLF	-0.902926	B_aP	D0
BL152	IgA_FHA	0.882295	MLF	-0.180667	B_aP	D28
BM063	IgA_FHA	0.0230397	MLF	-5.43974	B_aP	D0
BM063	IgA_FHA	0.0367047	MLF	-4.76789	B_aP	D28
BM063	IgA_FHA	0.0322193	MLF	-4.95593	B_aP	Y1
BM070	IgA_FHA	5.74878	MLF	2.52326	B_aP	D0
BM070	IgA_FHA	3.09076	MLF	1.62796	B_aP	D28
BM070	IgA_FHA	0.462595	MLF	-1.11218	B_aP	Y1
BM156	IgA_FHA	0.522577	MLF	-0.936285	B_aP	D0
BM156	IgA_FHA	0.815403	MLF	-0.294415	B_aP	D28
BM157	IgA_FHA	0.105345	MLF	-3.2468	B_aP	D0
BM157	IgA_FHA	0.556918	MLF	-0.844463	B_aP	D28
BM158	IgA_FHA	0.00854242	MLF	-6.87114	B_aP	D0
BM158	IgA_FHA	0.0552579	MLF	-4.17768	B_aP	D28
BM183	IgA_FHA	1.05207	MLF	0.0732304	B_aP	D0
BM183	IgA_FHA	0.663744	MLF	-0.5913	B_aP	D28
BM184	IgA_FHA	0.0465109	MLF	-4.42629	B_aP	D0
BM184	IgA_FHA	0.0532752	MLF	-4.23039	B_aP	D28

## Sheet: Fig6
ID	cohort	dep_antibody	timepoint	FC
BA001	A	IgA	FCD28	5.82134
BA001	A	IgG	FCD28	4.64264
BA003	A	IgA	FCD28	-0.166603
BA003	A	IgG	FCD28	0.618548
BA004	A	IgA	FCD28	2.68116
BA004	A	IgG	FCD28	1.82432
BA005	A	IgA	FCD28	-0.197993
BA005	A	IgG	FCD28	1.89905
BA007	A	IgA	FCD28	-0.71211
BA007	A	IgG	FCD28	0.12556
BA010	A	IgA	FCD28	2.02725
BA010	A	IgG	FCD28	2.67552
BA011	A	IgA	FCD28	-1.244
BA011	A	IgG	FCD28	2.79306
BA012	A	IgA	FCD28	0.752429
BA012	A	IgG	FCD28	4.09084
BA013	A	IgA	FCD28	-0.110757
BA013	A	IgG	FCD28	0.699286
BA014	A	IgA	FCD28	1.10057
BA014	A	IgG	FCD28	2.0112
BA017	A	IgA	FCD28	-1.80376
BA017	A	IgG	FCD28	2.94503
BA018	A	IgA	FCD28	-0.591836
BA018	A	IgG	FCD28	3.24599
BA123	A	IgA	FCD28	-0.407006
BA123	A	IgG	FCD28	0.473185
BA124	A	IgA	FCD28	-0.0531707
BA124	A	IgG	FCD28	1.9223
BA126	A	IgA	FCD28	-0.575148
BA126	A	IgG	FCD28	0.724885
BA127	A	IgA	FCD28	1.4077
BA127	A	IgG	FCD28	3.86836
BA129	A	IgA	FCD28	1.15628
BA129	A	IgG	FCD28	2.632
BB019	A	IgA	FCD28	-0.792744
BB019	A	IgG	FCD28	1.89603
BB020	A	IgA	FCD28	1.02201
BB020	A	IgG	FCD28	5.24676
BB021	A	IgA	FCD28	0.175666
BB021	A	IgG	FCD28	3.42826
BB024	A	IgA	FCD28	1.36796
BB024	A	IgG	FCD28	2.82468
BB025	A	IgA	FCD28	-0.28703
BB025	A	IgG	FCD28	3.55697
BB026	A	IgA	FCD28	0.0626676
BB026	A	IgG	FCD28	1.57567
BB027	A	IgA	FCD28	1.16338
BB027	A	IgG	FCD28	4.2436
BB028	A	IgA	FCD28	-0.74157
BB028	A	IgG	FCD28	1.34207
BB029	A	IgA	FCD28	-0.145784
BB029	A	IgG	FCD28	2.11214
BB030	A	IgA	FCD28	1.10012
BB030	A	IgG	FCD28	3.57197
BB032	A	IgA	FCD28	-0.0677247
BB032	A	IgG	FCD28	3.0427
BB035	A	IgA	FCD28	0.121982
BB035	A	IgG	FCD28	1.21158
BB036	A	IgA	FCD28	-1.19681
BB036	A	IgG	FCD28	0.358462
BB133	A	IgA	FCD28	-0.0684702
BB133	A	IgG	FCD28	2.2282
BB134	A	IgA	FCD28	-1.13303
BB134	A	IgG	FCD28	1.7263
BK038	B	IgA	FCD28	-0.567135
BK038	B	IgG	FCD28	0.977558
BK041	B	IgA	FCD28	-0.535363
BK041	B	IgG	FCD28	3.63126
BK045	B	IgA	FCD28	-0.230007
BK045	B	IgG	FCD28	2.1714
BK047	B	IgA	FCD28	-0.0308033
BK047	B	IgG	FCD28	4.33517
BK048	B	IgA	FCD28	1.10761
BK048	B	IgG	FCD28	3.20345
BK142	B	IgA	FCD28	0.663732
BK142	B	IgG	FCD28	2.63938
BK143	B	IgA	FCD28	0.373522
BK143	B	IgG	FCD28	2.41658
BL051	B	IgA	FCD28	-0.380166
BL051	B	IgG	FCD28	1.60789
BL052	B	IgA	FCD28	2.08061
BL052	B	IgG	FCD28	2.55987
BL053	B	IgA	FCD28	-1.00064
BL053	B	IgG	FCD28	1.2367
BL056	B	IgA	FCD28	0.625965
BL056	B	IgG	FCD28	3.88976
BL149	B	IgA	FCD28	0.442669
BL149	B	IgG	FCD28	1.86766
BL150	B	IgA	FCD28	0.83849
BL150	B	IgG	FCD28	1.64967
BL151	B	IgA	FCD28	2.59401
BL151	B	IgG	FCD28	4.02847
BL152	B	IgA	FCD28	0.365731
BL152	B	IgG	FCD28	1.11242
BM063	B	IgA	FCD28	1.38763
BM063	B	IgG	FCD28	3.42945
BM070	B	IgA	FCD28	-0.394992
BM070	B	IgG	FCD28	2.57361
BM156	B	IgA	FCD28	0.419652
BM156	B	IgG	FCD28	1.01934
BM157	B	IgA	FCD28	3.02228
BM157	B	IgG	FCD28	3.24164
BM158	B	IgA	FCD28	3.07013
BM158	B	IgG	FCD28	2.34862
BM183	B	IgA	FCD28	-0.399876
BM183	B	IgG	FCD28	1.81735
BM184	B	IgA	FCD28	-0.0127447
BM184	B	IgG	FCD28	0.237991
BA001	A	IgA	FC1Y	-0.809096
BA001	A	IgG	FC1Y	-2.09859
BA003	A	IgA	FC1Y	-0.821148
BA003	A	IgG	FC1Y	-0.962524
BA004	A	IgA	FC1Y	-1.66331
BA004	A	IgG	FC1Y	-0.00448886
BA005	A	IgA	FC1Y	-0.0233005
BA005	A	IgG	FC1Y	-2.26127
BA007	A	IgA	FC1Y	-0.403574
BA007	A	IgG	FC1Y	-2.54616
BA010	A	IgA	FC1Y	-4.41804
BA010	A	IgG	FC1Y	-3.23504
BA011	A	IgA	FC1Y	-0.812869
BA011	A	IgG	FC1Y	-1.29781
BA012	A	IgA	FC1Y	-0.649237
BA012	A	IgG	FC1Y	-0.528087
BA013	A	IgA	FC1Y	-1.53384
BA013	A	IgG	FC1Y	-0.260703
BA014	A	IgA	FC1Y	-0.81288
BA014	A	IgG	FC1Y	-1.05021
BA017	A	IgA	FC1Y	2.29033
BA017	A	IgG	FC1Y	-1.58808
BA018	A	IgA	FC1Y	-4.02082
BA018	A	IgG	FC1Y	-5.44273
BA123	A	IgA	FC1Y	0.571564
BA123	A	IgG	FC1Y	-0.326194
BA124	A	IgA	FC1Y	-0.290875
BA124	A	IgG	FC1Y	-4.03912
BA126	A	IgA	FC1Y	-0.76102
BA126	A	IgG	FC1Y	-0.703347
BA127	A	IgA	FC1Y	-1.89187
BA127	A	IgG	FC1Y	-2.6245
BA129	A	IgA	FC1Y	-0.106212
BA129	A	IgG	FC1Y	-1.27022
BB019	A	IgA	FC1Y	-1.05074
BB019	A	IgG	FC1Y	-1.37472
BB020	A	IgA	FC1Y	-0.734981
BB020	A	IgG	FC1Y	-0.936855
BB021	A	IgA	FC1Y	0.238971
BB021	A	IgG	FC1Y	-3.228
BB024	A	IgA	FC1Y	-0.590356
BB024	A	IgG	FC1Y	-2.23286
BB025	A	IgA	FC1Y	1.68066
BB025	A	IgG	FC1Y	-1.45498
BB026	A	IgA	FC1Y	0.154913
BB026	A	IgG	FC1Y	-1.71859
BB027	A	IgA	FC1Y	-0.801538
BB027	A	IgG	FC1Y	-3.048
BB028	A	IgA	FC1Y	0.0387775
BB028	A	IgG	FC1Y	-3.68972
BB029	A	IgA	FC1Y	1.09805
BB029	A	IgG	FC1Y	-0.720815
BB030	A	IgA	FC1Y	-1.31378
BB030	A	IgG	FC1Y	-2.50134
BB032	A	IgA	FC1Y	-0.155426
BB032	A	IgG	FC1Y	-1.97683
BB035	A	IgA	FC1Y	-0.554635
BB035	A	IgG	FC1Y	-1.23135
BB036	A	IgA	FC1Y	0.68455
BB036	A	IgG	FC1Y	-0.429665
BB133	A	IgA	FC1Y	1.06984
BB133	A	IgG	FC1Y	-1.58996
BB134	A	IgA	FC1Y	-0.392874
BB134	A	IgG	FC1Y	-1.94822
BK038	B	IgA	FC1Y	0.089259
BK038	B	IgG	FC1Y	1.46214
BK041	B	IgA	FC1Y	1.56162
BK041	B	IgG	FC1Y	-0.876049
BK045	B	IgA	FC1Y	-0.201804
BK045	B	IgG	FC1Y	0.963821
BK047	B	IgA	FC1Y	-0.98953
BK047	B	IgG	FC1Y	-0.729804
BK048	B	IgA	FC1Y	0.226902
BK048	B	IgG	FC1Y	-0.783469
BK142	B	IgA	FC1Y	-0.890458
BK142	B	IgG	FC1Y	-1.60882
BK143	B	IgA	FC1Y	-2.00591
BK143	B	IgG	FC1Y	-2.08438
BL051	B	IgA	FC1Y	-0.410314
BL051	B	IgG	FC1Y	-1.58147
BL052	B	IgA	FC1Y	-1.30776
BL052	B	IgG	FC1Y	-1.92647
BL053	B	IgA	FC1Y	-1.53292
BL053	B	IgG	FC1Y	-2.68483
BL056	B	IgA	FC1Y	-0.0690394
BL056	B	IgG	FC1Y	-1.26424
BL149	B	IgA	FC1Y	0.0574855
BL149	B	IgG	FC1Y	-0.912272
BL150	B	IgA	FC1Y	1.40089
BL150	B	IgG	FC1Y	0.112293
BL151	B	IgA	FC1Y	-2.95428
BL151	B	IgG	FC1Y	-2.82689
BL152	B	IgA	FC1Y	-0.42157
BL152	B	IgG	FC1Y	-1.58991
BM063	B	IgA	FC1Y	0.213934
BM063	B	IgG	FC1Y	-1.77159
BM070	B	IgA	FC1Y	-0.584691
BM070	B	IgG	FC1Y	-0.875981
BM156	B	IgA	FC1Y	-0.876576
BM156	B	IgG	FC1Y	-0.634226
BM157	B	IgA	FC1Y	0
BM157	B	IgG	FC1Y	-0.45072
BM158	B	IgA	FC1Y	0.412775
BM158	B	IgG	FC1Y	2.48687
BM183	B	IgA	FC1Y	0.083069
BM183	B	IgG	FC1Y	-2.37047
BM184	B	IgA	FC1Y	0.0989382
BM184	B	IgG	FC1Y	-0.843334
BA001	A	IgA	FC1YD0	5.01224
BA001	A	IgG	FC1YD0	2.54406
BA003	A	IgA	FC1YD0	-0.987751
BA003	A	IgG	FC1YD0	-0.343975
BA004	A	IgA	FC1YD0	1.01785
BA004	A	IgG	FC1YD0	1.81983
BA005	A	IgA	FC1YD0	-0.221294
BA005	A	IgG	FC1YD0	-0.362223
BA007	A	IgA	FC1YD0	-1.11568
BA007	A	IgG	FC1YD0	-2.4206
BA010	A	IgA	FC1YD0	-2.39079
BA010	A	IgG	FC1YD0	-0.559527
BA011	A	IgA	FC1YD0	-2.05687
BA011	A	IgG	FC1YD0	1.49525
BA012	A	IgA	FC1YD0	0.103192
BA012	A	IgG	FC1YD0	3.56276
BA013	A	IgA	FC1YD0	-1.6446
BA013	A	IgG	FC1YD0	0.438583
BA014	A	IgA	FC1YD0	0.287686
BA014	A	IgG	FC1YD0	0.960989
BA017	A	IgA	FC1YD0	0.486568
BA017	A	IgG	FC1YD0	1.35695
BA018	A	IgA	FC1YD0	-4.61265
BA018	A	IgG	FC1YD0	-2.19674
BA123	A	IgA	FC1YD0	0.164559
BA123	A	IgG	FC1YD0	0.146991
BA124	A	IgA	FC1YD0	-0.344046
BA124	A	IgG	FC1YD0	-2.11681
BA126	A	IgA	FC1YD0	-1.33617
BA126	A	IgG	FC1YD0	0.0215377
BA127	A	IgA	FC1YD0	-0.484171
BA127	A	IgG	FC1YD0	1.24386
BA129	A	IgA	FC1YD0	1.05006
BA129	A	IgG	FC1YD0	1.36178
BB019	A	IgA	FC1YD0	-1.84348
BB019	A	IgG	FC1YD0	0.521314
BB020	A	IgA	FC1YD0	0.28703
BB020	A	IgG	FC1YD0	4.3099
BB021	A	IgA	FC1YD0	0.414637
BB021	A	IgG	FC1YD0	0.200257
BB024	A	IgA	FC1YD0	0.777608
BB024	A	IgG	FC1YD0	0.591814
BB025	A	IgA	FC1YD0	1.39363
BB025	A	IgG	FC1YD0	2.10199
BB026	A	IgA	FC1YD0	0.217581
BB026	A	IgG	FC1YD0	-0.142928
BB027	A	IgA	FC1YD0	0.361845
BB027	A	IgG	FC1YD0	1.1956
BB028	A	IgA	FC1YD0	-0.702792
BB028	A	IgG	FC1YD0	-2.34765
BB029	A	IgA	FC1YD0	0.952264
BB029	A	IgG	FC1YD0	1.39133
BB030	A	IgA	FC1YD0	-0.213658
BB030	A	IgG	FC1YD0	1.07063
BB032	A	IgA	FC1YD0	-0.223151
BB032	A	IgG	FC1YD0	1.06587
BB035	A	IgA	FC1YD0	-0.432653
BB035	A	IgG	FC1YD0	-0.0197741
BB036	A	IgA	FC1YD0	-0.512256
BB036	A	IgG	FC1YD0	-0.0712034
BB133	A	IgA	FC1YD0	1.00137
BB133	A	IgG	FC1YD0	0.638249
BB134	A	IgA	FC1YD0	-1.5259
BB134	A	IgG	FC1YD0	-0.221917
BK038	B	IgA	FC1YD0	-0.477876
BK038	B	IgG	FC1YD0	2.43969
BK041	B	IgA	FC1YD0	1.02626
BK041	B	IgG	FC1YD0	2.75521
BK045	B	IgA	FC1YD0	-0.431811
BK045	B	IgG	FC1YD0	3.13522
BK047	B	IgA	FC1YD0	-1.02033
BK047	B	IgG	FC1YD0	3.60536
BK048	B	IgA	FC1YD0	1.33451
BK048	B	IgG	FC1YD0	2.41998
BK142	B	IgA	FC1YD0	-0.226725
BK142	B	IgG	FC1YD0	1.03056
BK143	B	IgA	FC1YD0	-1.63239
BK143	B	IgG	FC1YD0	0.332197
BL051	B	IgA	FC1YD0	-0.79048
BL051	B	IgG	FC1YD0	0.026418
BL052	B	IgA	FC1YD0	0.772847
BL052	B	IgG	FC1YD0	0.633404
BL053	B	IgA	FC1YD0	-2.53356
BL053	B	IgG	FC1YD0	-1.44814
BL056	B	IgA	FC1YD0	0.556926
BL056	B	IgG	FC1YD0	2.62553
BL149	B	IgA	FC1YD0	0.500154
BL149	B	IgG	FC1YD0	0.955388
BL150	B	IgA	FC1YD0	2.23938
BL150	B	IgG	FC1YD0	1.76196
BL151	B	IgA	FC1YD0	-0.360266
BL151	B	IgG	FC1YD0	1.20158
BL152	B	IgA	FC1YD0	-0.0558388
BL152	B	IgG	FC1YD0	-0.477496
BM063	B	IgA	FC1YD0	1.60156
BM063	B	IgG	FC1YD0	1.65786
BM070	B	IgA	FC1YD0	-0.979683
BM070	B	IgG	FC1YD0	1.69763
BM156	B	IgA	FC1YD0	-0.456924
BM156	B	IgG	FC1YD0	0.385114
BM157	B	IgA	FC1YD0	3.02228
BM157	B	IgG	FC1YD0	2.79092
BM158	B	IgA	FC1YD0	3.48291
BM158	B	IgG	FC1YD0	4.83549
BM183	B	IgA	FC1YD0	-0.316807
BM183	B	IgG	FC1YD0	-0.553119
BM184	B	IgA	FC1YD0	0.0861934
BM184	B	IgG	FC1YD0	-0.605343

## Sheet: Fig7
	ID	cohort	antibody_MT	MFI_MT_D0	MFI_IgG_WT	antibody_day
3	BA001	A_aP	IgA	5.4	1452.03	IgG_D28
4	BA001	A_aP	IgA	5.4	339.03	IgG_Y1
7	BA001	A_aP	IgG	8.15	1452.03	IgG_D28
8	BA001	A_aP	IgG	8.15	339.03	IgG_Y1
9	BA003	A_aP	IgA	425.8	1382.38	IgG_D28
10	BA003	A_aP	IgA	425.8	709.38	IgG_Y1
13	BA003	A_aP	IgG	693.41	1382.38	IgG_D28
14	BA003	A_aP	IgG	693.41	709.38	IgG_Y1
17	BA004	A_aP	IgG	15.42	643.79	IgG_D28
20	BA004	A_aP	IgG	15.42	641.79	IgG_Y1
21	BA004	A_aP	IgA	61.37	643.79	IgG_D28
24	BA004	A_aP	IgA	61.37	641.79	IgG_Y1
25	BA005	A_aP	IgG	62.79	354.43	IgG_D28
26	BA005	A_aP	IgG	62.79	73.93	IgG_Y1
29	BA005	A_aP	IgA	155.86	354.43	IgG_D28
30	BA005	A_aP	IgA	155.86	73.93	IgG_Y1
33	BA007	A_aP	IgG	178.61	443.9	IgG_D28
36	BA007	A_aP	IgG	178.61	76	IgG_Y1
37	BA007	A_aP	IgA	498.9	443.9	IgG_D28
40	BA007	A_aP	IgA	498.9	76	IgG_Y1
41	BA010	A_aP	IgA	27.2	484.9	IgG_D28
42	BA010	A_aP	IgA	27.2	51.5	IgG_Y1
45	BA010	A_aP	IgG	31.51	484.9	IgG_D28
46	BA010	A_aP	IgG	31.51	51.5	IgG_Y1
49	BA011	A_aP	IgG	13.3	922.03	IgG_D28
52	BA011	A_aP	IgG	13.3	375.03	IgG_Y1
53	BA011	A_aP	IgA	103.7	922.03	IgG_D28
56	BA011	A_aP	IgA	103.7	375.03	IgG_Y1
58	BA012	A_aP	IgG	4.07	179.43	IgG_D28
59	BA012	A_aP	IgG	4.07	124.43	IgG_Y1
62	BA012	A_aP	IgA	18.96	179.43	IgG_D28
63	BA012	A_aP	IgA	18.96	124.43	IgG_Y1
65	BA013	A_aP	IgG	193.43	616.99	IgG_D28
66	BA013	A_aP	IgG	193.43	514.99	IgG_Y1
69	BA013	A_aP	IgA	1271.19	616.99	IgG_D28
70	BA013	A_aP	IgA	1271.19	514.99	IgG_Y1
74	BA014	A_aP	IgA	19.87	210.79	IgG_D28
75	BA014	A_aP	IgA	19.87	101.79	IgG_Y1
78	BA014	A_aP	IgG	4.4	210.79	IgG_D28
79	BA014	A_aP	IgG	4.4	101.79	IgG_Y1
81	BA017	A_aP	IgG	11.93	471.99	IgG_D28
82	BA017	A_aP	IgG	11.93	156.99	IgG_Y1
85	BA017	A_aP	IgA	36.29	471.99	IgG_D28
86	BA017	A_aP	IgA	36.29	156.99	IgG_Y1
90	BA018	A_aP	IgG	1.98	334.9	IgG_D28
91	BA018	A_aP	IgG	1.98	7.7	IgG_Y1
94	BA018	A_aP	IgA	123.9	334.9	IgG_D28
95	BA018	A_aP	IgA	123.9	7.7	IgG_Y1
97	BA123	A_aP	IgG	10.82	271.79	IgG_D28
98	BA123	A_aP	IgG	10.82	216.79	IgG_Y1
101	BA123	A_aP	IgA	176.17	271.79	IgG_D28
102	BA123	A_aP	IgA	176.17	216.79	IgG_Y1
107	BA124	A_aP	IgA	54.5	272.9	IgG_D28
108	BA124	A_aP	IgA	54.5	16.6	IgG_Y1
111	BA124	A_aP	IgG	86.11	272.9	IgG_D28
112	BA124	A_aP	IgG	86.11	16.6	IgG_Y1
113	BA126	A_aP	IgA	291.86	549.43	IgG_D28
114	BA126	A_aP	IgA	291.86	337.43	IgG_Y1
117	BA126	A_aP	IgG	25.79	549.43	IgG_D28
118	BA126	A_aP	IgG	25.79	337.43	IgG_Y1
121	BA127	A_aP	IgG	4.31	297.79	IgG_D28
122	BA127	A_aP	IgG	4.31	48.29	IgG_Y1
125	BA127	A_aP	IgA	50.57	297.79	IgG_D28
126	BA127	A_aP	IgA	50.57	48.29	IgG_Y1
129	BA129	A_aP	IgG	21.9	837.03	IgG_D28
130	BA129	A_aP	IgG	21.9	347.03	IgG_Y1
133	BA129	A_aP	IgA	31.3	837.03	IgG_D28
134	BA129	A_aP	IgA	31.3	347.03	IgG_Y1
137	BB019	A_aP	IgG	35.79	1248.43	IgG_D28
138	BB019	A_aP	IgG	35.79	481.43	IgG_Y1
141	BB019	A_aP	IgA	833.86	1248.43	IgG_D28
142	BB019	A_aP	IgA	833.86	481.43	IgG_Y1
145	BB020	A_aP	IgA	306.9	1852.9	IgG_D28
146	BB020	A_aP	IgA	306.9	967.9	IgG_Y1
149	BB020	A_aP	IgG	10.11	1852.9	IgG_D28
150	BB020	A_aP	IgG	10.11	967.9	IgG_Y1
153	BB021	A_aP	IgG	5.6	137.36	IgG_D28
154	BB021	A_aP	IgG	5.6	14.66	IgG_Y1
157	BB021	A_aP	IgA	10.17	137.36	IgG_D28
158	BB021	A_aP	IgA	10.17	14.66	IgG_Y1
163	BB024	A_aP	IgG	23.9	630.03	IgG_D28
164	BB024	A_aP	IgG	23.9	134.03	IgG_Y1
167	BB024	A_aP	IgA	42.4	630.03	IgG_D28
168	BB024	A_aP	IgA	42.4	134.03	IgG_Y1
169	BB025	A_aP	IgG	2.31	486.43	IgG_D28
170	BB025	A_aP	IgG	2.31	177.43	IgG_Y1
173	BB025	A_aP	IgA	18.06	486.43	IgG_D28
174	BB025	A_aP	IgA	18.06	177.43	IgG_Y1
177	BB026	A_aP	IgA	55.46	442.43	IgG_D28
180	BB026	A_aP	IgA	55.46	134.43	IgG_Y1
181	BB026	A_aP	IgG	31.49	442.43	IgG_D28
184	BB026	A_aP	IgG	31.49	134.43	IgG_Y1
185	BB027	A_aP	IgG	40.93	2935.99	IgG_D28
186	BB027	A_aP	IgG	40.93	354.99	IgG_Y1
189	BB027	A_aP	IgA	4.03	2935.99	IgG_D28
190	BB027	A_aP	IgA	4.03	354.99	IgG_Y1
193	BB028	A_aP	IgG	18.19	123.36	IgG_D28
196	BB028	A_aP	IgG	18.19	9.56	IgG_Y1
197	BB028	A_aP	IgA	128.57	123.36	IgG_D28
200	BB028	A_aP	IgA	128.57	9.56	IgG_Y1
201	BB029	A_aP	IgG	19.83	561.99	IgG_D28
202	BB029	A_aP	IgG	19.83	340.99	IgG_Y1
205	BB029	A_aP	IgA	30.09	561.99	IgG_D28
206	BB029	A_aP	IgA	30.09	340.99	IgG_Y1
209	BB030	A_aP	IgA	45	589.03	IgG_D28
212	BB030	A_aP	IgA	45	104.03	IgG_Y1
213	BB030	A_aP	IgG	18.9	589.03	IgG_D28
216	BB030	A_aP	IgG	18.9	104.03	IgG_Y1
218	BB032	A_aP	IgA	576.7	1673.03	IgG_D28
219	BB032	A_aP	IgA	576.7	425.03	IgG_Y1
222	BB032	A_aP	IgG	78.6	1673.03	IgG_D28
223	BB032	A_aP	IgG	78.6	425.03	IgG_Y1
225	BB035	A_aP	IgG	30.61	510.38	IgG_D28
226	BB035	A_aP	IgG	30.61	217.38	IgG_Y1
229	BB035	A_aP	IgA	45.4	510.38	IgG_D28
230	BB035	A_aP	IgA	45.4	217.38	IgG_Y1
234	BB036	A_aP	IgG	21.49	186.36	IgG_D28
235	BB036	A_aP	IgG	21.49	138.36	IgG_Y1
238	BB036	A_aP	IgA	65.37	186.36	IgG_D28
239	BB036	A_aP	IgA	65.37	138.36	IgG_Y1
241	BB133	A_aP	IgG	124.41	648.38	IgG_D28
242	BB133	A_aP	IgG	124.41	215.38	IgG_Y1
245	BB133	A_aP	IgA	135.8	648.38	IgG_D28
246	BB133	A_aP	IgA	135.8	215.38	IgG_Y1
250	BB134	A_aP	IgA	79.86	719.43	IgG_D28
251	BB134	A_aP	IgA	79.86	186.43	IgG_Y1
254	BB134	A_aP	IgG	8.47	719.43	IgG_D28
255	BB134	A_aP	IgG	8.47	186.43	IgG_Y1
257	BK038	B	IgG	26.58	613.62	IgG_D28
258	BK038	B	IgG	26.58	1690.62	IgG_Y1
261	BK038	B	IgA	177.12	613.62	IgG_D28
262	BK038	B	IgA	177.12	1690.62	IgG_Y1
267	BK041	B	IgG	24.88	898.62	IgG_D28
268	BK041	B	IgG	24.88	489.62	IgG_Y1
271	BK041	B	IgA	78.92	898.62	IgG_D28
272	BK041	B	IgA	78.92	489.62	IgG_Y1
273	BK045	B	IgG	70.78	1304.62	IgG_D28
274	BK045	B	IgG	70.78	2544.62	IgG_Y1
277	BK045	B	IgA	450.12	1304.62	IgG_D28
278	BK045	B	IgA	450.12	2544.62	IgG_Y1
281	BK047	B	IgA	181.12	1556.62	IgG_D28
282	BK047	B	IgA	181.12	938.62	IgG_Y1
285	BK047	B	IgG	32.18	1556.62	IgG_D28
286	BK047	B	IgG	32.18	938.62	IgG_Y1
289	BK048	B	IgG	36.18	2004.62	IgG_D28
290	BK048	B	IgG	36.18	1164.62	IgG_Y1
293	BK048	B	IgA	156.12	2004.62	IgG_D28
294	BK048	B	IgA	156.12	1164.62	IgG_Y1
297	BK142	B	IgG	34.3	1129.24	IgG_D28
298	BK142	B	IgG	34.3	370.24	IgG_Y1
301	BK142	B	IgA	322.6	1129.24	IgG_D28
302	BK142	B	IgA	322.6	370.24	IgG_Y1
305	BK143	B	IgG	78.3	3402.24	IgG_D28
306	BK143	B	IgG	78.3	802.24	IgG_Y1
309	BK143	B	IgA	282.6	3402.24	IgG_D28
310	BK143	B	IgA	282.6	802.24	IgG_Y1
313	BL051	B	IgA	487.9	2803.9	IgG_D28
314	BL051	B	IgA	487.9	936.9	IgG_Y1
317	BL051	B	IgG	405.61	2803.9	IgG_D28
318	BL051	B	IgG	405.61	936.9	IgG_Y1
323	BL052	B	IgA	78.2	1647.38	IgG_D28
324	BL052	B	IgA	78.2	433.38	IgG_Y1
327	BL052	B	IgG	71.51	1647.38	IgG_D28
328	BL052	B	IgG	71.51	433.38	IgG_Y1
329	BL053	B	IgG	143.43	541.99	IgG_D28
330	BL053	B	IgG	143.43	84.29	IgG_Y1
333	BL053	B	IgA	1412.19	541.99	IgG_D28
334	BL053	B	IgA	1412.19	84.29	IgG_Y1
337	BL056	B	IgG	32.62	2516.79	IgG_D28
340	BL056	B	IgG	32.62	1047.79	IgG_Y1
341	BL056	B	IgA	135.17	2516.79	IgG_D28
344	BL056	B	IgA	135.17	1047.79	IgG_Y1
345	BL149	B	IgG	6.71	128.24	IgG_D28
346	BL149	B	IgG	6.71	68.14	IgG_Y1
349	BL149	B	IgA	30.6	128.24	IgG_D28
350	BL149	B	IgA	30.6	68.14	IgG_Y1
353	BL150	B	IgA	235.6	1334.24	IgG_D28
356	BL150	B	IgA	235.6	1442.24	IgG_Y1
357	BL150	B	IgG	360.3	1334.24	IgG_D28
360	BL150	B	IgG	360.3	1442.24	IgG_Y1
361	BL151	B	IgG	44	2272.24	IgG_D28
362	BL151	B	IgG	44	320.24	IgG_Y1
365	BL151	B	IgA	67.9	2272.24	IgG_D28
366	BL151	B	IgA	67.9	320.24	IgG_Y1
369	BL152	B	IgG	23.4	210.24	IgG_D28
372	BL152	B	IgG	23.4	69.84	IgG_Y1
373	BL152	B	IgA	255.6	210.24	IgG_D28
376	BL152	B	IgA	255.6	69.84	IgG_Y1
378	BM063	B	IgG	0.8	414.36	IgG_D28
379	BM063	B	IgG	0.8	121.36	IgG_Y1
382	BM063	B	IgA	36.67	414.36	IgG_D28
383	BM063	B	IgA	36.67	121.36	IgG_Y1
385	BM070	B	IgA	507.12	5075.62	IgG_D28
386	BM070	B	IgA	507.12	2765.62	IgG_Y1
389	BM070	B	IgG	92.08	5075.62	IgG_D28
390	BM070	B	IgG	92.08	2765.62	IgG_Y1
394	BM156	B	IgG	75.2	1709.24	IgG_D28
395	BM156	B	IgG	75.2	1101.24	IgG_Y1
398	BM156	B	IgA	194.6	1709.24	IgG_D28
399	BM156	B	IgA	194.6	1101.24	IgG_Y1
401	BM157	B	IgG	85.7	2552.9	IgG_D28
402	BM157	B	IgG	85.7	1867.9	IgG_Y1
405	BM157	B	IgA	92	2552.9	IgG_D28
406	BM157	B	IgA	92	1867.9	IgG_Y1
410	BM158	B	IgG	7.54	302.24	IgG_D28
411	BM158	B	IgG	7.54	1694.24	IgG_Y1
414	BM158	B	IgA	11.8	302.24	IgG_D28
415	BM158	B	IgA	11.8	1694.24	IgG_Y1
417	BM183	B	IgA	394.6	1361.24	IgG_D28
418	BM183	B	IgA	394.6	263.24	IgG_Y1
421	BM183	B	IgG	151.3	1361.24	IgG_D28
422	BM183	B	IgG	151.3	263.24	IgG_Y1
427	BM184	B	IgA	85.5	368.24	IgG_D28
428	BM184	B	IgA	85.5	205.24	IgG_Y1
431	BM184	B	IgG	53.7	368.24	IgG_D28
432	BM184	B	IgG	53.7	205.24	IgG_Y1

## Sheet: FigS3
ID	variant	time	cohort	background	Component_all	dep_antibody	MFI_log2
BA001	MT	01	A_aP	aP	aP5	IgA	2.43296
BA003	MT	01	A_aP	aP	aP5	IgA	8.73403
BA004	MT	01	A_aP	aP	aP3	IgA	5.93946
BA005	MT	01	A_aP	aP	aP5	IgA	7.28411
BA007	MT	01	A_aP	aP	aP5	IgA	8.96261
BA010	MT	01	A_aP	aP	aP5	IgA	4.76553
BA011	MT	01	A_aP	aP	aP5	IgA	6.69627
BA012	MT	01	A_aP	aP	aP5	IgA	4.24489
BA013	MT	01	A_aP	aP	aP5	IgA	10.312
BA014	MT	01	A_aP	aP	aP5	IgA	4.31252
BA017	MT	01	A_aP	aP	aP5	IgA	5.1815
BA018	MT	01	A_aP	aP	aP5	IgA	6.95303
BA123	MT	01	A_aP	aP	aP5	IgA	7.46082
BA124	MT	01	A_aP	aP	aP5	IgA	5.76818
BA126	MT	01	A_aP	aP	aP5	IgA	8.18913
BA127	MT	01	A_aP	aP	aP5	IgA	5.66021
BA129	MT	01	A_aP	aP	aP5	IgA	4.96809
BB019	MT	01	A_aP	aP	aP3	IgA	9.70366
BB020	MT	01	A_aP	aP	aP5	IgA	8.26162
BB021	MT	01	A_aP	aP	aP5	IgA	3.34625
BB024	MT	01	A_aP	aP	aP5	IgA	5.40599
BB025	MT	01	A_aP	aP	aP5	IgA	4.17473
BB026	MT	01	A_aP	aP	aP5	IgA	5.79338
BB027	MT	01	A_aP	aP	aP5	IgA	2.01078
BB028	MT	01	A_aP	aP	aP5	IgA	7.00641
BB029	MT	01	A_aP	aP	aP5	IgA	4.91121
BB030	MT	01	A_aP	aP	aP5	IgA	5.49185
BB032	MT	01	A_aP	aP	aP5	IgA	9.17168
BB035	MT	01	A_aP	aP	aP5	IgA	5.50462
BB036	MT	01	A_aP	aP	aP5	IgA	6.03056
BB133	MT	01	A_aP	aP	aP5	IgA	7.08534
BB134	MT	01	A_aP	aP	aP5	IgA	6.3194
BK038	MT	01	B	aP	aP5	IgA	7.46858
BK041	MT	01	B	aP	aP5	IgA	6.30232
BK045	MT	01	B	aP	aP3	IgA	8.81417
BK047	MT	01	B	aP	aP5	IgA	7.5008
BK048	MT	01	B	aP	aP5	IgA	7.28651
BK142	MT	01	B	aP	aP5	IgA	8.3336
BK143	MT	01	B	aP	aP5	IgA	8.14262
BL051	MT	01	B	aP	aP3	IgA	8.93044
BL052	MT	01	B	aP	aP5	IgA	6.2891
BL053	MT	01	B	aP	aP5	IgA	10.4637
BL056	MT	01	B	aP	aP5	IgA	7.07863
BL149	MT	01	B	aP	aP5	IgA	4.93546
BL150	MT	01	B	aP	aP5	IgA	7.8802
BL151	MT	01	B	aP	aP5	IgA	6.08534
BL152	MT	01	B	aP	aP5	IgA	7.99774
BM063	MT	01	B	aP	aP5	IgA	5.19653
BM070	MT	01	B	aP	aP5	IgA	8.98618
BM156	MT	01	B	aP	aP5	IgA	7.60437
BM157	MT	01	B	aP	aP5	IgA	6.52356
BM158	MT	01	B	aP	aP5	IgA	3.56071
BM183	MT	01	B	aP	aP5	IgA	8.62425
BM184	MT	01	B	aP	aP5	IgA	6.41785
BA001	MT	01	A_aP	aP	aP5	IgM	4.6837
BA003	MT	01	A_aP	aP	aP5	IgM	7.74551
BA004	MT	01	A_aP	aP	aP3	IgM	4.63807
BA005	MT	01	A_aP	aP	aP5	IgM	5.30743
BA007	MT	01	A_aP	aP	aP5	IgM	6.85674
BA010	MT	01	A_aP	aP	aP5	IgM	4.66107
BA011	MT	01	A_aP	aP	aP5	IgM	4.85798
BA012	MT	01	A_aP	aP	aP5	IgM	6.79961
BA013	MT	01	A_aP	aP	aP5	IgM	8.45943
BA014	MT	01	A_aP	aP	aP5	IgM	4.01792
BA017	MT	01	A_aP	aP	aP5	IgM	3.67807
BA018	MT	01	A_aP	aP	aP5	IgM	4.57289
BA123	MT	01	A_aP	aP	aP5	IgM	6.17792
BA124	MT	01	A_aP	aP	aP5	IgM	5.91886
BA126	MT	01	A_aP	aP	aP5	IgM	6.86295
BA127	MT	01	A_aP	aP	aP5	IgM	3.8679
BA129	MT	01	A_aP	aP	aP5	IgM	5.17792
BB019	MT	01	A_aP	aP	aP3	IgM	7.5345
BB020	MT	01	A_aP	aP	aP5	IgM	3.01792
BB021	MT	01	A_aP	aP	aP5	IgM	2.07039
BB024	MT	01	A_aP	aP	aP5	IgM	7.44294
BB025	MT	01	A_aP	aP	aP5	IgM	4.05311
BB026	MT	01	A_aP	aP	aP5	IgM	6.99322
BB027	MT	01	A_aP	aP	aP5	IgM	8.23362
BB028	MT	01	A_aP	aP	aP5	IgM	7.87283
BB029	MT	01	A_aP	aP	aP5	IgM	6.56986
BB030	MT	01	A_aP	aP	aP5	IgM	5.23649
BB032	MT	01	A_aP	aP	aP5	IgM	7.91886
BB035	MT	01	A_aP	aP	aP5	IgM	7.08321
BB036	MT	01	A_aP	aP	aP5	IgM	6.24793
BB133	MT	01	A_aP	aP	aP5	IgM	7.23458
BB134	MT	01	A_aP	aP	aP5	IgM	6
BK038	MT	01	B	aP	aP5	IgM	5.86295
BK041	MT	01	B	aP	aP5	IgM	6.24982
BK045	MT	01	B	aP	aP3	IgM	6.01792
BK047	MT	01	B	aP	aP5	IgM	7.42459
BK048	MT	01	B	aP	aP5	IgM	5.3147
BK142	MT	01	B	aP	aP5	IgM	8.78627
BK143	MT	01	B	aP	aP5	IgM	7.224
BL051	MT	01	B	aP	aP3	IgM	8.56186
BL052	MT	01	B	aP	aP5	IgM	0.137504
BL053	MT	01	B	aP	aP5	IgM	9.66
BL056	MT	01	B	aP	aP5	IgM	5.82782
BL149	MT	01	B	aP	aP5	IgM	6.59246
BL150	MT	01	B	aP	aP5	IgM	8.70908
BL151	MT	01	B	aP	aP5	IgM	4.98641
BL152	MT	01	B	aP	aP5	IgM	7.26209
BM063	MT	01	B	aP	aP5	IgM	4.58496
BM070	MT	01	B	aP	aP5	IgM	7.99322
BM156	MT	01	B	aP	aP5	IgM	7.71081
BM157	MT	01	B	aP	aP5	IgM	7.23745
BM158	MT	01	B	aP	aP5	IgM	5.57289
BM183	MT	01	B	aP	aP5	IgM	9.67331
BM184	MT	01	B	aP	aP5	IgM	5.10014
BA001	MT	01	A_aP	aP	aP5	IgG	3.0268
BA003	MT	01	A_aP	aP	aP5	IgG	9.43756
BA004	MT	01	A_aP	aP	aP3	IgG	3.94673
BA005	MT	01	A_aP	aP	aP5	IgG	5.97246
BA007	MT	01	A_aP	aP	aP5	IgG	7.48067
BA010	MT	01	A_aP	aP	aP5	IgG	4.97774
BA011	MT	01	A_aP	aP	aP5	IgG	3.73335
BA012	MT	01	A_aP	aP	aP5	IgG	2.02503
BA013	MT	01	A_aP	aP	aP5	IgG	7.59567
BA014	MT	01	A_aP	aP	aP5	IgG	2.1375
BA017	MT	01	A_aP	aP	aP5	IgG	3.57652
BA018	MT	01	A_aP	aP	aP5	IgG	0.9855
BA123	MT	01	A_aP	aP	aP5	IgG	3.43563
BA124	MT	01	A_aP	aP	aP5	IgG	6.42811
BA126	MT	01	A_aP	aP	aP5	IgG	4.68874
BA127	MT	01	A_aP	aP	aP5	IgG	2.10769
BA129	MT	01	A_aP	aP	aP5	IgG	4.45286
BB019	MT	01	A_aP	aP	aP3	IgG	5.16148
BB020	MT	01	A_aP	aP	aP5	IgG	3.33771
BB021	MT	01	A_aP	aP	aP5	IgG	2.48543
BB024	MT	01	A_aP	aP	aP5	IgG	4.57894
BB025	MT	01	A_aP	aP	aP5	IgG	1.20789
BB026	MT	01	A_aP	aP	aP5	IgG	4.97682
BB027	MT	01	A_aP	aP	aP5	IgG	5.35509
BB028	MT	01	A_aP	aP	aP5	IgG	4.18507
BB029	MT	01	A_aP	aP	aP5	IgG	4.30961
BB030	MT	01	A_aP	aP	aP5	IgG	4.24031
BB032	MT	01	A_aP	aP	aP5	IgG	6.29646
BB035	MT	01	A_aP	aP	aP5	IgG	4.93593
BB036	MT	01	A_aP	aP	aP5	IgG	4.42559
BB133	MT	01	A_aP	aP	aP5	IgG	6.95896
BB134	MT	01	A_aP	aP	aP5	IgG	3.08236
BK038	MT	01	B	aP	aP5	IgG	4.73227
BK041	MT	01	B	aP	aP5	IgG	4.63691
BK045	MT	01	B	aP	aP3	IgG	6.14527
BK047	MT	01	B	aP	aP5	IgG	5.00809
BK048	MT	01	B	aP	aP5	IgG	5.17712
BK142	MT	01	B	aP	aP5	IgG	5.10014
BK143	MT	01	B	aP	aP5	IgG	6.29094
BL051	MT	01	B	aP	aP3	IgG	8.66395
BL052	MT	01	B	aP	aP5	IgG	6.16007
BL053	MT	01	B	aP	aP5	IgG	7.1642
BL056	MT	01	B	aP	aP5	IgG	5.02768
BL149	MT	01	B	aP	aP5	IgG	2.74631
BL150	MT	01	B	aP	aP5	IgG	8.49305
BL151	MT	01	B	aP	aP5	IgG	5.45943
BL152	MT	01	B	aP	aP5	IgG	4.54844
BM063	MT	01	B	aP	aP5	IgG	-0.321928
BM070	MT	01	B	aP	aP5	IgG	6.52482
BM156	MT	01	B	aP	aP5	IgG	6.23266
BM157	MT	01	B	aP	aP5	IgG	6.42122
BM158	MT	01	B	aP	aP5	IgG	2.91456
BM183	MT	01	B	aP	aP5	IgG	7.24127
BM184	MT	01	B	aP	aP5	IgG	5.74685

## Sheet: FigS4
	variant	time	age	cohort	dep_antibody	MFI_log2
5	MT	01	8.87064	A	IgA	2.43296
9	MT	01	8.75838	A	IgA	8.73403
15	MT	01	8.88433	A	IgA	5.93946
23	MT	01	8.45175	A	IgA	7.28411
28	MT	01	8.35592	A	IgA	8.96261
32	MT	01	8.73101	A	IgA	4.76553
41	MT	01	8.29569	A	IgA	6.69627
44	MT	01	8.34223	A	IgA	4.24489
49	MT	01	8.01095	A	IgA	10.312
55	MT	01	8.03012	A	IgA	4.31252
64	MT	01	9.00753	A	IgA	5.1815
71	MT	01	7.37851	A	IgA	6.95303
76	MT	01	8.46543	A	IgA	7.46082
81	MT	01	8.72279	A	IgA	5.76818
89	MT	01	8.76934	A	IgA	8.18913
94	MT	01	8.55305	A	IgA	5.66021
98	MT	01	8.67351	A	IgA	4.96809
105	MT	01	9.48392	A	IgA	9.70366
111	MT	01	8.73648	A	IgA	8.26162
118	MT	01	8.38604	A	IgA	3.34625
124	MT	01	8.29843	A	IgA	5.40599
129	MT	01	8.63518	A	IgA	4.17473
136	MT	01	8.80219	A	IgA	5.79338
141	MT	01	8.9473	A	IgA	2.01078
147	MT	01	8.53662	A	IgA	7.00641
151	MT	01	8.27926	A	IgA	4.91121
159	MT	01	8.53114	A	IgA	5.49185
164	MT	01	8.45448	A	IgA	9.17168
172	MT	01	8.71732	A	IgA	5.50462
179	MT	01	8.53662	A	IgA	6.03056
184	MT	01	8.90075	A	IgA	7.08534
190	MT	01	8.12868	A	IgA	6.3194
202	MT	01	12.5886	B	IgA	7.46858
220	MT	01	12.1834	B	IgA	6.30232
235	MT	01	12.8104	B	IgA	8.81417
244	MT	01	11.8412	B	IgA	7.5008
249	MT	01	12.3778	B	IgA	7.28651
263	MT	01	12.7118	B	IgA	8.3336
269	MT	01	12.345	B	IgA	8.14262
285	MT	01	13.1608	B	IgA	8.93044
292	MT	01	11.5236	B	IgA	6.2891
298	MT	01	12.6516	B	IgA	10.4637
314	MT	01	12.3094	B	IgA	7.07863
327	MT	01	12.0575	B	IgA	4.93546
331	MT	01	12.3039	B	IgA	7.8802
340	MT	01	12.1697	B	IgA	6.08534
345	MT	01	12.6489	B	IgA	7.99774
365	MT	01	12.668	B	IgA	5.19653
387	MT	01	12.4983	B	IgA	8.98618
417	MT	01	12.6133	B	IgA	7.60437
424	MT	01	12.1999	B	IgA	6.52356
431	MT	01	12.3532	B	IgA	3.56071
437	MT	01	12.6543	B	IgA	8.62425
442	MT	01	11.9671	B	IgA	6.41785
701	MT	01	8.87064	A	IgM	4.6837
705	MT	01	8.75838	A	IgM	7.74551
711	MT	01	8.88433	A	IgM	4.63807
719	MT	01	8.45175	A	IgM	5.30743
724	MT	01	8.35592	A	IgM	6.85674
728	MT	01	8.73101	A	IgM	4.66107
737	MT	01	8.29569	A	IgM	4.85798
740	MT	01	8.34223	A	IgM	6.79961
745	MT	01	8.01095	A	IgM	8.45943
751	MT	01	8.03012	A	IgM	4.01792
760	MT	01	9.00753	A	IgM	3.67807
767	MT	01	7.37851	A	IgM	4.57289
772	MT	01	8.46543	A	IgM	6.17792
777	MT	01	8.72279	A	IgM	5.91886
785	MT	01	8.76934	A	IgM	6.86295
790	MT	01	8.55305	A	IgM	3.8679
794	MT	01	8.67351	A	IgM	5.17792
801	MT	01	9.48392	A	IgM	7.5345
807	MT	01	8.73648	A	IgM	3.01792
814	MT	01	8.38604	A	IgM	2.07039
820	MT	01	8.29843	A	IgM	7.44294
825	MT	01	8.63518	A	IgM	4.05311
832	MT	01	8.80219	A	IgM	6.99322
837	MT	01	8.9473	A	IgM	8.23362
843	MT	01	8.53662	A	IgM	7.87283
847	MT	01	8.27926	A	IgM	6.56986
855	MT	01	8.53114	A	IgM	5.23649
860	MT	01	8.45448	A	IgM	7.91886
868	MT	01	8.71732	A	IgM	7.08321
875	MT	01	8.53662	A	IgM	6.24793
880	MT	01	8.90075	A	IgM	7.23458
886	MT	01	8.12868	A	IgM	6
898	MT	01	12.5886	B	IgM	5.86295
916	MT	01	12.1834	B	IgM	6.24982
931	MT	01	12.8104	B	IgM	6.01792
940	MT	01	11.8412	B	IgM	7.42459
945	MT	01	12.3778	B	IgM	5.3147
959	MT	01	12.7118	B	IgM	8.78627
965	MT	01	12.345	B	IgM	7.224
981	MT	01	13.1608	B	IgM	8.56186
988	MT	01	11.5236	B	IgM	0.137504
994	MT	01	12.6516	B	IgM	9.66
1010	MT	01	12.3094	B	IgM	5.82782
1023	MT	01	12.0575	B	IgM	6.59246
1027	MT	01	12.3039	B	IgM	8.70908
1036	MT	01	12.1697	B	IgM	4.98641
1041	MT	01	12.6489	B	IgM	7.26209
1061	MT	01	12.668	B	IgM	4.58496
1083	MT	01	12.4983	B	IgM	7.99322
1113	MT	01	12.6133	B	IgM	7.71081
1120	MT	01	12.1999	B	IgM	7.23745
1127	MT	01	12.3532	B	IgM	5.57289
1133	MT	01	12.6543	B	IgM	9.67331
1138	MT	01	11.9671	B	IgM	5.10014
1397	MT	01	8.87064	A	IgG	3.0268
1401	MT	01	8.75838	A	IgG	9.43756
1407	MT	01	8.88433	A	IgG	3.94673
1415	MT	01	8.45175	A	IgG	5.97246
1420	MT	01	8.35592	A	IgG	7.48067
1424	MT	01	8.73101	A	IgG	4.97774
1433	MT	01	8.29569	A	IgG	3.73335
1436	MT	01	8.34223	A	IgG	2.02503
1441	MT	01	8.01095	A	IgG	7.59567
1447	MT	01	8.03012	A	IgG	2.1375
1456	MT	01	9.00753	A	IgG	3.57652
1463	MT	01	7.37851	A	IgG	0.9855
1468	MT	01	8.46543	A	IgG	3.43563
1473	MT	01	8.72279	A	IgG	6.42811
1481	MT	01	8.76934	A	IgG	4.68874
1486	MT	01	8.55305	A	IgG	2.10769
1490	MT	01	8.67351	A	IgG	4.45286
1497	MT	01	9.48392	A	IgG	5.16148
1503	MT	01	8.73648	A	IgG	3.33771
1510	MT	01	8.38604	A	IgG	2.48543
1516	MT	01	8.29843	A	IgG	4.57894
1521	MT	01	8.63518	A	IgG	1.20789
1528	MT	01	8.80219	A	IgG	4.97682
1533	MT	01	8.9473	A	IgG	5.35509
1539	MT	01	8.53662	A	IgG	4.18507
1543	MT	01	8.27926	A	IgG	4.30961
1551	MT	01	8.53114	A	IgG	4.24031
1556	MT	01	8.45448	A	IgG	6.29646
1564	MT	01	8.71732	A	IgG	4.93593
1571	MT	01	8.53662	A	IgG	4.42559
1576	MT	01	8.90075	A	IgG	6.95896
1582	MT	01	8.12868	A	IgG	3.08236
1594	MT	01	12.5886	B	IgG	4.73227
1612	MT	01	12.1834	B	IgG	4.63691
1627	MT	01	12.8104	B	IgG	6.14527
1636	MT	01	11.8412	B	IgG	5.00809
1641	MT	01	12.3778	B	IgG	5.17712
1655	MT	01	12.7118	B	IgG	5.10014
1661	MT	01	12.345	B	IgG	6.29094
1677	MT	01	13.1608	B	IgG	8.66395
1684	MT	01	11.5236	B	IgG	6.16007
1690	MT	01	12.6516	B	IgG	7.1642
1706	MT	01	12.3094	B	IgG	5.02768
1719	MT	01	12.0575	B	IgG	2.74631
1723	MT	01	12.3039	B	IgG	8.49305
1732	MT	01	12.1697	B	IgG	5.45943
1737	MT	01	12.6489	B	IgG	4.54844
1757	MT	01	12.668	B	IgG	-0.321928
1779	MT	01	12.4983	B	IgG	6.52482
1809	MT	01	12.6133	B	IgG	6.23266
1816	MT	01	12.1999	B	IgG	6.42122
1823	MT	01	12.3532	B	IgG	2.91456
1829	MT	01	12.6543	B	IgG	7.24127
1834	MT	01	11.9671	B	IgG	5.74685

[truncated: 5 more sheets: FigS5, Figs6, FigS7, FigS8, FigS9]
